# Supplementary material for: High-quality genome assembly and resequencing of modern cotton cultivars provide resources for crop improvement
Source: Nat Genet. 2021 Aug 9;53(9):1385–91. doi: 10.1038/s41588-021-00910-2 (PMC8423627; doi:10.1038/s41588-021-00910-2)
Supplement: Supplementary file 3 — Supplementary Table 1 [file 41588_2021_910_MOESM3_ESM.xlsx]

## Sheet: Table S1
Supplementary Table 1 Summary of PacBio sequencing data
Species	Filter	Total read bases (bp)	Read number	Read N50	Mean read length (bp)	Max read length (bp)	Coverage depth (×)
G. hirsutum NDM8	Polymerase	205412000570	9286644	33903	22119	197301	89.7
	Subreads	205179313684	14484114	19841	14166	197301	89.6
G. barbadense Pima90	Polymerase	200817977060	9753017	30590	20590	150719	90.87
	Subreads	200618252523	14212828	19822	14115	134407	90.78

## Sheet: Table S2
Supplementary Table 2 Summary of sequencing data based on Illumina platform
Species	Category	Raw data (Gb)	High quality data
			Base (Gb)	Proportion of Q20 (%)	Proportion of Q30 (%)	Coverage depth (×)
G. hirsutum NDM8	350 bp	257.05	256.78	96.65	92.2	116.19
	10X Genomics	271.6	262.46	94.61	89	118.76
	Hi-C	279.37	277.74	96.28	91.54	125.674
	Total	808.02	796.98	96.25	91.48	355.795
G. barbadense Pima90	350 bp	263.68	263.33	96.43	91.69	117.558
	10X Genomics	259.13	255.68	95.21	89.54	114.143
	Hi-C	288.69	287.25	97.02	93.02	128.237
	Total	811.5	806.26	95.84	90.89	364.824
Total		1619.52	1603.24	96.0438	91.1833	720.618

## Sheet: Table S3
Supplementary Table 3 Contig summary for the initial assembly based on PacBio data
Category	G. hirsutum NDM8			G. barbadense Pima90
	Length (bp)	Number		Length (bp)	Number
Total	2291702167	879		2208705006	1104
Average length	2607169	—		2000638	—
Max length	52743798	—		40819881	—
Length≥200 bp	—	833		—	1051
N50	15283729	46		9654203	67
N60	11914284	63		8327356	92
N70	9958100	84		6784137	121
N80	6636261	112		4671789	160
N90	4140959	154		2893464	220
Note: N50 values were calculated using the fragments longer than 100 bp.

## Sheet: Table S4
Supplementary Table 4 Summary for superscaffold after connected by 10X Genomics
Category	G. hirsutum NDM8			G. barbadense Pima90
	Length (bp)	Number		Length (bp)	Number
Total	2292569589	754		2210072643	909
Average length	3.04054e+06	—		2.43132e+06	—
Max length	67733801	—		51642834	—
Length≥200 bp	—	708		—	856
N50	28231271	28		18333685	38
N60	24043776	37		14796525	51
N70	17590405	49		11923875	67
N80	11236210	65		9115017	88
N90	6901578	90		5478351	119
Note: N50 values were calculated using the fragments longer than 100 bp.

## Sheet: Table S5
Supplementary Table 5 Summary of the two final genome assemblies
Category	G. hirsutum NDM8					G. barbadense Pima90
	Length (bp)		Number			Length (bp)		Number
	Contig	Scaffold	Contig	Scaffold		Contig	Scaffold	Contig	Scaffold
Total	2291702167	2291769868	1030	353		2208705006	2210138243	1160	309
Average	2.22495e+06	6.49227e+06	—	—		1.90406e+06	7.15255e+06	—	—
Max length	52743798	127097621	—	—		40819881	121356893	—	—
Length≥2000 bp	—	—	980	307		—	—	1106	257
N50	13149061	107674087	50	10		9240876	102448369	72	10
N60	10535289	83270209	70	13		7829964	80060025	98	13
N70	7770171	69886574	95	16		6135502	68772276	129	16
N80	5988583	66853151	129	19		4321316	64421210	172	19
N90	3666878	61153439	178	23		2616539	58605821	236	23
Note: N50 values were calculated using the fragments longer than 100 bp.

## Sheet: Table S6
Supplementary Table 6 The number and percentage of different bases and null in two genomes
Category	G. hirsutum NDM8			G. barbadense Pima90
	Base (bp)	Percentage of genome (%)		Base (bp)	Percentage of genome (%)
A	752226359	32.82		727099104	32.9
T	752021526	32.81		726991942	32.89
C	393789212	17.18		377259103	17.07
G	393665070	17.18		377354857	17.07
N	67701	0.003		1433237	0.06
GC*	787454282	34.36		754613960	34.17
Note: * indicates GC content of the genome without N.

## Sheet: Table S7
Supplementary Table 7 Summary of mapping and coverage depth
Category	G. hirsutum NDM8	G. barbadense Pima90
Average sequencing depth (×)	111.51	115.86
Mapping ratio (%)	99.16	99.16
Coverage ratio (%)	99.91	99.88
Coverage at least 4 × (%)	99.88	99.83
Coverage at least 10 × (%)	99.85	99.77
Coverage at least 20 × (%)	99.79	99.68

## Sheet: Table S8
Supplementary Table 8 Assessment of base error for final assemblies
Category	G. hirsutum NDM8	G. barbadense Pima90
Total SNP number	14264	23587
SNP ratio (%)	6.25545e-06	1.07478e-05
Heterozygous SNP number	13837	22940
Heterozygous ratio (%)	6.06819e-06	1.04529e-05
Homozygous SNP number	427	647
Homozygous ratio (%)	1.8726e-07	2.94815e-07

## Sheet: Table S9
Supplementary Table 9 BUSCO assessment
Species	BUSCO annotation assessment results
G. hirsutum NDM8	C: 96.1%[S:16.4%,D:79.7%], F:0.6%, M:3.3%, n:1440
G. barbadense Pima90	C: 95.9%[S:16.7%,D:79.2%], F:0.8%, M:3.3%, n:1440
C: Complete single-Copy BUSCOs
S: Complete and single-copy BUSCOs
D: Complete duplicated BUSCOs
F: Complete duplicated BUSCOs
M: Missing BUSCOs
n: Total BUSCO group searched

## Sheet: Table S10
Supplementary Table 10 Assessment of the NDM8 assembly using the whole sequence of 36 BACs from G. hirsutum
Origin	BAC ID	BAC length	Chr.	Start	End	Identity	Coverage
		(bp)		(bp)	(bp)	(%)	(%)
TM-1	HQ650105.1	35934	A12	109022979	109058906	100	99.98
TM-1	HQ650106.1	121433	D12	62984184	63105612	99.986	100
TM-1	HQ650107.1	110706	A12	36805188	36915894	100	100
TM-1	HQ650108.1	60529	D12	22335646	22396173	99.99	100
Maxxa	AC243131.1	121823	D12	1242599	1364425	100	100
Maxxa	AC243133.1	163851	A01	65313904	65477756	99.99	100
Maxxa	AC243137.1	137066	A10	107962118	108099186	100	100
Maxxa	AC243138.1	132457	D02	59173060	59305590	98.8609	100
Maxxa	AC243139.1	58716	D11	53964489	54023204	99.99	100
Maxxa	AC243140.1	110533	D08	41333197	41443729	100	100
Maxxa	AC243141.1	89174	D12	15517580	15606754	100	100
Maxxa	AC243142.1	102430	D12	59727901	59830347	99.5187	100
Maxxa	AC243143.1	137405	A12	101427671	101565074	99.99	100
Maxxa	AC243144.1	94928	D02	24722890	24817815	99.99	100
Maxxa	AC243145.1	134387	D11	30648801	30783161	99.975	100
Maxxa	AC243146.1	141129	D12	55918224	56067232	99.79	100
Maxxa	AC243148.1	108382	A11	16676048	16784426	100	100
Maxxa	AC243149.1	113692	D12	46711487	46808653	99.4335	97.79
Maxxa	AC243150.1	86390	D07	55741564	55827953	97.4629	100
Maxxa	AC243151.1	108361	D01	8572881	8681239	100	100
Maxxa	AC243152.1	104306	D01	29487846	29592142	99.7729	100
Maxxa	AC243153.1	152015	D12	30165006	30317024	100	100
Maxxa	AC243154.1	104636	D01	17453970	17558602	100	100
Maxxa	AC243155.1	120301	A12	1133191	1253487	100	100
Maxxa	AC243156.1	119216	A12	33979410	34098619	100	100
Maxxa	AC243157.1	144980	A01	21982930	22121872	99.16	99.28
Maxxa	AC243158.1	118603	D01	39907015	40025617	100	100
Maxxa	AC243159.1	58828	D10	26979784	27038619	99.97	100
Maxxa	AC243160.1	113785	A01	19513318	19627103	100	100
Maxxa	AC243161.1	59488	A12	88473623	88533104	99.965	100
Maxxa	AC243162.1	98696	A06	116143197	116241892	100	100
Maxxa	AC243163.1	138301	A12	25741615	25879914	100	100
Maxxa	AC243164.1	113782	D01	15601149	15714930	100	100
Maxxa	AC243165.1	142351	A12	102199551	102341901	100	100
Maxxa	AY632359.1	103930	A10	3295109	3399000	99.6225	100
Maxxa	AY632360.1	135862	D10	3497882	3637290	99.6352	100

[truncated: 51 more sheets: Table S11, Table S12, Table S13, Table S14, Table S15, Table S16, Table S17, Table S18, Table S19, Table S20, Table S21, Table S22, Table S23, Table S24, Table S25, Table S26, Table S27, Table S28, Table S29, Table S30 …]
