# Supplementary material for: High-quality genome assembly and resequencing of modern cotton cultivars provide resources for crop improvement
Source: Nat Genet. 2021 Aug 9;53(9):1385–91. doi: 10.1038/s41588-021-00910-2 (PMC8423627; doi:10.1038/s41588-021-00910-2)
Supplement: Supplementary file 6 — Supplementary Data 3 [file 41588_2021_910_MOESM6_ESM.xlsx]

## Sheet: 1 FL
Supplementary Data File 3 List of the significantly associated structural variations and genes for fiber length (FL)
Position	Category	Reference	Alternate	MAF	Gene ID	Annotation	-log10(P)		With expression	With structural variations
							FL_mean	FL_BLUP
A02:68408889	intergenic;GhM_A02G1419(dist=251845),GhM_A02G1420(dist=99804)	T	TA	0.5	GhM_A02G1419	uncharacterized protein C57A10.07-like	6.70829	7.51517	√	√
A02:68408889	intergenic;GhM_A02G1419(dist=251845),GhM_A02G1420(dist=99804)	T	TA	0.5	GhM_A02G1420	uncharacterized protein LOC105788341	6.70829	7.51517	√	√
A02:68408889	intergenic;GhM_A02G1419(dist=251845),GhM_A02G1420(dist=99804)	T	TA	0.5	GhM_A02G1421	uncharacterized protein LOC105788341	6.70829	7.51517	√	√
A02:68408889	intergenic;GhM_A02G1419(dist=251845),GhM_A02G1420(dist=99804)	T	TA	0.5	GhM_A02G1422	uncharacterized protein LOC105788340 isoform X3	6.70829	7.51517	√
A06:22294049	intergenic;GhM_A06G0949(dist=55488),GhM_A06G0950(dist=88952)	TA	T	0.226	GhM_A06G0947	Unknown	-	6.66099		√
A06:22294049	intergenic;GhM_A06G0949(dist=55488),GhM_A06G0950(dist=88952)	TA	T	0.226	GhM_A06G0948	hypothetical protein B456_010G091300, partial	-	6.66099	√	√
A06:22294049	intergenic;GhM_A06G0949(dist=55488),GhM_A06G0950(dist=88952)	TA	T	0.226	GhM_A06G0949	Unknown	-	6.66099	√
A06:22294049	intergenic;GhM_A06G0949(dist=55488),GhM_A06G0950(dist=88952)	TA	T	0.226	GhM_A06G0950	Unknown	-	6.66099		√
A06:22294049	intergenic;GhM_A06G0949(dist=55488),GhM_A06G0950(dist=88952)	TA	T	0.226	GhM_A06G0951	3-oxoacyl-[acyl-carrier-protein] synthase II, chloroplastic	-	6.66099	√	√
A06:22294049	intergenic;GhM_A06G0949(dist=55488),GhM_A06G0950(dist=88952)	TA	T	0.226	GhM_A06G0952	3-oxoacyl-[acyl-carrier-protein] synthase II, chloroplastic	-	6.66099	√	√
A06:22294049	intergenic;GhM_A06G0949(dist=55488),GhM_A06G0950(dist=88952)	TA	T	0.226	GhM_A06G0953	uncharacterized protein LOC105774503	-	6.66099	√	√
A06:22294049	intergenic;GhM_A06G0949(dist=55488),GhM_A06G0950(dist=88952)	TA	T	0.226	GhM_A06G0954	respiratory burst oxidase homolog protein E	-	6.66099
A06:22294049	intergenic;GhM_A06G0949(dist=55488),GhM_A06G0950(dist=88952)	TA	T	0.226	GhM_A06G0955	adrenodoxin-like protein 2, mitochondrial	-	6.66099	√
A06:22294049	intergenic;GhM_A06G0949(dist=55488),GhM_A06G0950(dist=88952)	TA	T	0.226	GhM_A06G0956	Auxin-induced 15A	-	6.66099	√
A06:22294049	intergenic;GhM_A06G0949(dist=55488),GhM_A06G0950(dist=88952)	TA	T	0.226	GhM_A06G0957	Xylose operon regulatory	-	6.66099
A10:115624611	exonic;GhM_A10G2869	TC	T	0.113	GhM_A10G2850	cucumisin-like	15.065	14.0473		√
A10:115624611	exonic;GhM_A10G2869	TC	T	0.113	GhM_A10G2851	cucumisin-like	15.065	14.0473	√	√
A10:115624611	exonic;GhM_A10G2869	TC	T	0.113	GhM_A10G2852	cucumisin-like	15.065	14.0473	√	√
A10:115624611	exonic;GhM_A10G2869	TC	T	0.113	GhM_A10G2853	hypothetical protein B456_011G272400	15.065	14.0473		√
A10:115624611	exonic;GhM_A10G2869	TC	T	0.113	GhM_A10G2854	hypothetical protein B456_011G273300	15.065	14.0473	√	√
A10:115624611	exonic;GhM_A10G2869	TC	T	0.113	GhM_A10G2855	Adenylate kinase	15.065	14.0473	√	√
A10:115624611	exonic;GhM_A10G2869	TC	T	0.113	GhM_A10G2856	uncharacterized protein LOC105788680 isoform X4	15.065	14.0473	√	√
A10:115624611	exonic;GhM_A10G2869	TC	T	0.113	GhM_A10G2857	putative F-box protein At1g47790 isoform X2	15.065	14.0473		√
A10:115624611	exonic;GhM_A10G2869	TC	T	0.113	GhM_A10G2858	F-box/kelch-repeat protein At3g06240-like isoform X1	15.065	14.0473
A10:115624611	exonic;GhM_A10G2869	TC	T	0.113	GhM_A10G2859	hypothetical protein B456_011G276600	15.065	14.0473	√	√
A10:115624611	exonic;GhM_A10G2869	TC	T	0.113	GhM_A10G2860	uncharacterized protein LOC105776029	15.065	14.0473		√
A10:115624611	exonic;GhM_A10G2869	TC	T	0.113	GhM_A10G2861	uncharacterized protein LOC105778678	15.065	14.0473	√	√
A10:115624611	exonic;GhM_A10G2869	TC	T	0.113	GhM_A10G2862	hypothetical protein B456_011G274000, partial	15.065	14.0473	√	√
A10:115624611	exonic;GhM_A10G2869	TC	T	0.113	GhM_A10G2863	7-deoxyloganetic acid glucosyltransferase-like isoform X2	15.065	14.0473	√	√
A10:115624611	exonic;GhM_A10G2869	TC	T	0.113	GhM_A10G2864	uncharacterized protein LOC105776572	15.065	14.0473	√
A10:115624611	exonic;GhM_A10G2869	TC	T	0.113	GhM_A10G2865	7-deoxyloganetic acid glucosyltransferase-like	15.065	14.0473		√
A10:115624611	exonic;GhM_A10G2869	TC	T	0.113	GhM_A10G2866	7-deoxyloganetic acid glucosyltransferase-like	15.065	14.0473		√
A10:115624611	exonic;GhM_A10G2869	TC	T	0.113	GhM_A10G2867	uncharacterized protein LOC105776572	15.065	14.0473	√	√
A10:115624611	exonic;GhM_A10G2869	TC	T	0.113	GhM_A10G2868	uncharacterized protein LOC105776571	15.065	14.0473	√
A10:115624611	exonic;GhM_A10G2869	TC	T	0.113	GhM_A10G2869	Rop guanine nucleotide exchange factor 1 -like protein	15.065	14.0473	√	√
A10:115624611	exonic;GhM_A10G2869	TC	T	0.113	GhM_A10G2870	F-box protein CPR30-like isoform X1	15.065	14.0473	√
A10:115624611	exonic;GhM_A10G2869	TC	T	0.113	GhM_A10G2871	protein GUCD1 isoform X4	15.065	14.0473	√
A10:115624611	exonic;GhM_A10G2869	TC	T	0.113	GhM_A10G2872	uncharacterized protein LOC105777251	15.065	14.0473	√	√
A10:115624611	exonic;GhM_A10G2869	TC	T	0.113	GhM_A10G2873	UDP-glycosyltransferase 76F1-like	15.065	14.0473	√	√
A10:115624611	exonic;GhM_A10G2869	TC	T	0.113	GhM_A10G2874	7-deoxyloganetic acid glucosyltransferase-like isoform X2	15.065	14.0473	√	√
A10:115624611	exonic;GhM_A10G2869	TC	T	0.113	GhM_A10G2875	hypothetical protein B456_011G275800, partial	15.065	14.0473		√
A10:115624611	exonic;GhM_A10G2869	TC	T	0.113	GhM_A10G2876	class I heat shock protein-like	15.065	14.0473	√
A10:115624611	exonic;GhM_A10G2869	TC	T	0.113	GhM_A10G2877	Unknown	15.065	14.0473		√
A10:115624611	exonic;GhM_A10G2869	TC	T	0.113	GhM_A10G2878	uncharacterized protein LOC105778678	15.065	14.0473	√	√
A10:115624611	exonic;GhM_A10G2869	TC	T	0.113	GhM_A10G2879	putative replication factor C subunit 2	15.065	14.0473	√
A10:115624611	exonic;GhM_A10G2869	TC	T	0.113	GhM_A10G2880	Unknown	15.065	14.0473
A10:115624611	exonic;GhM_A10G2869	TC	T	0.113	GhM_A10G2881	uncharacterized protein LOC105776884	15.065	14.0473	√
A10:115624611	exonic;GhM_A10G2869	TC	T	0.113	GhM_A10G2882	Transcription factor MYB44 -like protein	15.065	14.0473	√
A10:115624611	exonic;GhM_A10G2869	TC	T	0.113	GhM_A10G2883	hypothetical protein B456_011G278600	15.065	14.0473	√	√
A10:115624611	exonic;GhM_A10G2869	TC	T	0.113	GhM_A10G2884	Lysine histidine transporter 2 -like protein	15.065	14.0473	√	√
A10:115624611	exonic;GhM_A10G2869	TC	T	0.113	GhM_A10G2885	Syntaxin-81 -like protein	15.065	14.0473	√
A10:115624611	exonic;GhM_A10G2869	TC	T	0.113	GhM_A10G2886	hypothetical protein F383_10338	15.065	14.0473	√
A10:115624611	exonic;GhM_A10G2869	TC	T	0.113	GhM_A10G2887	lim protein 2	15.065	14.0473	√
A12:985360	intronic;GhM_A12G0080	A	ATT	0.054	GhM_A12G0051	protein FANTASTIC FOUR 1-like	5.49035	-
A12:985360	intronic;GhM_A12G0080	A	ATT	0.054	GhM_A12G0052	hypothetical protein F383_19313	5.49035	-
A12:985360	intronic;GhM_A12G0080	A	ATT	0.054	GhM_A12G0053	Preprotein translocase subunit SCY2, chloroplastic -like protein	5.49035	-
A12:985360	intronic;GhM_A12G0080	A	ATT	0.054	GhM_A12G0054	Trichome birefringence-like 11 isoform 1	5.49035	-
A12:985360	intronic;GhM_A12G0080	A	ATT	0.054	GhM_A12G0055	small nuclear ribonucleoprotein Sm D1-like	5.49035	-
A12:985360	intronic;GhM_A12G0080	A	ATT	0.054	GhM_A12G0056	basic 7S globulin-like	5.49035	-
A12:985360	intronic;GhM_A12G0080	A	ATT	0.054	GhM_A12G0057	uncharacterized protein LOC105762305	5.49035	-
A12:985360	intronic;GhM_A12G0080	A	ATT	0.054	GhM_A12G0058	Golgin subfamily A member 2-like protein 4	5.49035	-
A12:985360	intronic;GhM_A12G0080	A	ATT	0.054	GhM_A12G0059	EID1-like F-box protein 3	5.49035	-
A12:985360	intronic;GhM_A12G0080	A	ATT	0.054	GhM_A12G0060	mediator of RNA polymerase II transcription subunit 33B-like	5.49035	-
A12:985360	intronic;GhM_A12G0080	A	ATT	0.054	GhM_A12G0061	uncharacterized protein LOC105762623	5.49035	-
A12:985360	intronic;GhM_A12G0080	A	ATT	0.054	GhM_A12G0062	hypothetical protein F383_07346	5.49035	-
A12:985360	intronic;GhM_A12G0080	A	ATT	0.054	GhM_A12G0063	elongation factor Tu, mitochondrial	5.49035	-
A12:985360	intronic;GhM_A12G0080	A	ATT	0.054	GhM_A12G0064	BSD domain-containing protein 1	5.49035	-
A12:985360	intronic;GhM_A12G0080	A	ATT	0.054	GhM_A12G0065	auxin-binding protein 1	5.49035	-
A12:985360	intronic;GhM_A12G0080	A	ATT	0.054	GhM_A12G0066	hypothetical protein F383_03946	5.49035	-
A12:985360	intronic;GhM_A12G0080	A	ATT	0.054	GhM_A12G0067	sugar transporter ERD6-like 7	5.49035	-
A12:985360	intronic;GhM_A12G0080	A	ATT	0.054	GhM_A12G0068	probable LRR receptor-like serine/threonine-protein kinase RKF3	5.49035	-
A12:985360	intronic;GhM_A12G0080	A	ATT	0.054	GhM_A12G0069	hypothetical protein B456_008G006400	5.49035	-
A12:985360	intronic;GhM_A12G0080	A	ATT	0.054	GhM_A12G0070	receptor-like cytosolic serine/threonine-protein kinase RBK2	5.49035	-
A12:985360	intronic;GhM_A12G0080	A	ATT	0.054	GhM_A12G0071	autophagy-related protein 18g isoform X1	5.49035	-
A12:985360	intronic;GhM_A12G0080	A	ATT	0.054	GhM_A12G0072	histidine-containing phosphotransfer protein 5 isoform X1	5.49035	-
A12:985360	intronic;GhM_A12G0080	A	ATT	0.054	GhM_A12G0073	probably inactive leucine-rich repeat receptor-like protein kinase IMK2	5.49035	-
A12:985360	intronic;GhM_A12G0080	A	ATT	0.054	GhM_A12G0074	Uncharacterized protein F383_27027	5.49035	-
A12:985360	intronic;GhM_A12G0080	A	ATT	0.054	GhM_A12G0075	gibberellic acid receptor	5.49035	-
A12:985360	intronic;GhM_A12G0080	A	ATT	0.054	GhM_A12G0076	SOSS complex subunit B	5.49035	-
A12:985360	intronic;GhM_A12G0080	A	ATT	0.054	GhM_A12G0077	hypothetical protein F383_03086	5.49035	-
A12:985360	intronic;GhM_A12G0080	A	ATT	0.054	GhM_A12G0078	uncharacterized protein DDB_G0284311	5.49035	-
A12:985360	intronic;GhM_A12G0080	A	ATT	0.054	GhM_A12G0079	RNA-binding protein BRN1-like isoform X1	5.49035	-
A12:985360	intronic;GhM_A12G0080	A	ATT	0.054	GhM_A12G0080	F-box protein At3g56470-like	5.49035	-
A12:985360	intronic;GhM_A12G0080	A	ATT	0.054	GhM_A12G0081	protease Do-like 2, chloroplastic	5.49035	-
A12:985360	intronic;GhM_A12G0080	A	ATT	0.054	GhM_A12G0082	Sodium/hydrogen exchanger 2 -like protein	5.49035	-
A12:985360	intronic;GhM_A12G0080	A	ATT	0.054	GhM_A12G0083	Unknown	5.49035	-
A12:985360	intronic;GhM_A12G0080	A	ATT	0.054	GhM_A12G0084	zinc finger protein CONSTANS-LIKE 13 isoform X1	5.49035	-
A12:985360	intronic;GhM_A12G0080	A	ATT	0.054	GhM_A12G0085	membrane-anchored ubiquitin-fold protein 3-like isoform X1	5.49035	-
A12:985360	intronic;GhM_A12G0080	A	ATT	0.054	GhM_A12G0086	glutaredoxin-C13	5.49035	-
A12:985360	intronic;GhM_A12G0080	A	ATT	0.054	GhM_A12G0087	Unknown	5.49035	-
A12:985360	intronic;GhM_A12G0080	A	ATT	0.054	GhM_A12G0088	hypothetical protein B456_008G008700	5.49035	-
A12:985360	intronic;GhM_A12G0080	A	ATT	0.054	GhM_A12G0089	hypothetical protein B456_008G008700	5.49035	-
A12:985360	intronic;GhM_A12G0080	A	ATT	0.054	GhM_A12G0090	hypothetical protein B456_008G008700	5.49035	-
A12:985360	intronic;GhM_A12G0080	A	ATT	0.054	GhM_A12G0091	monothiol glutaredoxin-S1	5.49035	-
A12:985360	intronic;GhM_A12G0080	A	ATT	0.054	GhM_A12G0092	monothiol glutaredoxin-S1-like	5.49035	-
A12:985360	intronic;GhM_A12G0080	A	ATT	0.054	GhM_A12G0093	Zinc metalloproteinase aureolysin	5.49035	-
A12:985360	intronic;GhM_A12G0080	A	ATT	0.054	GhM_A12G0094	BTB/POZ domain-containing protein At1g03010-like isoform X3	5.49035	-
A12:985360	intronic;GhM_A12G0080	A	ATT	0.054	GhM_A12G0095	hypothetical protein F383_29382	5.49035	-
A12:985360	intronic;GhM_A12G0080	A	ATT	0.054	GhM_A12G0096	MORC family CW-type zinc finger protein 4	5.49035	-
A12:985360	intronic;GhM_A12G0080	A	ATT	0.054	GhM_A12G0097	cullin-1	5.49035	-
A12:985360	intronic;GhM_A12G0080	A	ATT	0.054	GhM_A12G0098	Zinc finger NUTCRACKER -like protein	5.49035	-
A12:985360	intronic;GhM_A12G0080	A	ATT	0.054	GhM_A12G0099	potassium transporter 5-like	5.49035	-
A12:985360	intronic;GhM_A12G0080	A	ATT	0.054	GhM_A12G0100	uncharacterized protein LOC105762310	5.49035	-
A12:985360	intronic;GhM_A12G0080	A	ATT	0.054	GhM_A12G0101	uncharacterized protein LOC105762310	5.49035	-
A12:985360	intronic;GhM_A12G0080	A	ATT	0.054	GhM_A12G0102	autophagy-related protein 18a-like	5.49035	-
A12:985360	intronic;GhM_A12G0080	A	ATT	0.054	GhM_A12G0103	Glutathione S-transferase F6 -like protein	5.49035	-
A12:985360	intronic;GhM_A12G0080	A	ATT	0.054	GhM_A12G0104	dephospho-CoA kinase-like isoform X1	5.49035	-
A12:985360	intronic;GhM_A12G0080	A	ATT	0.054	GhM_A12G0105	proline-rich protein 2-like	5.49035	-
A12:985360	intronic;GhM_A12G0080	A	ATT	0.054	GhM_A12G0106	PupUnknownprotein ligase	5.49035	-
A12:985360	intronic;GhM_A12G0080	A	ATT	0.054	GhM_A12G0107	bifunctional protein FolD 2 isoform X1	5.49035	-
D05:13315373	intergenic;GhM_D05G1703(dist=3199),GhM_D05G1704(dist=2289)	CAAAG	C	0.286	GhM_D05G1663	pyruvate dehydrogenase E1 component subunit beta-3, chloroplastic	5.52131	-
D05:13315373	intergenic;GhM_D05G1703(dist=3199),GhM_D05G1704(dist=2289)	CAAAG	C	0.286	GhM_D05G1664	probable 9-cis-epoxycarotenoid dioxygenase NCED5, chloroplastic isoform X1	5.52131	-
D05:13315373	intergenic;GhM_D05G1703(dist=3199),GhM_D05G1704(dist=2289)	CAAAG	C	0.286	GhM_D05G1665	VQ motif-containing protein 1-like	5.52131	-
D05:13315373	intergenic;GhM_D05G1703(dist=3199),GhM_D05G1704(dist=2289)	CAAAG	C	0.286	GhM_D05G1666	glucan endo-1,3-beta-glucosidase 10-like	5.52131	-
D05:13315373	intergenic;GhM_D05G1703(dist=3199),GhM_D05G1704(dist=2289)	CAAAG	C	0.286	GhM_D05G1667	calcyclin-binding protein isoform X1	5.52131	-
D05:13315373	intergenic;GhM_D05G1703(dist=3199),GhM_D05G1704(dist=2289)	CAAAG	C	0.286	GhM_D05G1668	uncharacterized protein LOC105767591	5.52131	-
D05:13315373	intergenic;GhM_D05G1703(dist=3199),GhM_D05G1704(dist=2289)	CAAAG	C	0.286	GhM_D05G1669	mannosyl-oligosaccharide 1,2-alpha-mannosidase MNS3-like	5.52131	-
D05:13315373	intergenic;GhM_D05G1703(dist=3199),GhM_D05G1704(dist=2289)	CAAAG	C	0.286	GhM_D05G1670	potassium channel KAT1-like	5.52131	-
D05:13315373	intergenic;GhM_D05G1703(dist=3199),GhM_D05G1704(dist=2289)	CAAAG	C	0.286	GhM_D05G1671	prefoldin subunit 6-like isoform X1	5.52131	-
D05:13315373	intergenic;GhM_D05G1703(dist=3199),GhM_D05G1704(dist=2289)	CAAAG	C	0.286	GhM_D05G1672	hypothetical protein B456_009G155400	5.52131	-
D05:13315373	intergenic;GhM_D05G1703(dist=3199),GhM_D05G1704(dist=2289)	CAAAG	C	0.286	GhM_D05G1673	Unknown	5.52131	-
D05:13315373	intergenic;GhM_D05G1703(dist=3199),GhM_D05G1704(dist=2289)	CAAAG	C	0.286	GhM_D05G1674	phospho-N-acetylmuramoyl-pentapeptide-transferase homolog	5.52131	-	√
D05:13315373	intergenic;GhM_D05G1703(dist=3199),GhM_D05G1704(dist=2289)	CAAAG	C	0.286	GhM_D05G1675	hypothetical protein B456_009G155800	5.52131	-	√	√
D05:13315373	intergenic;GhM_D05G1703(dist=3199),GhM_D05G1704(dist=2289)	CAAAG	C	0.286	GhM_D05G1676	cytochrome P450 710A1-like	5.52131	-	√
D05:13315373	intergenic;GhM_D05G1703(dist=3199),GhM_D05G1704(dist=2289)	CAAAG	C	0.286	GhM_D05G1677	cytochrome P450 710A1-like	5.52131	-	√
D05:13315373	intergenic;GhM_D05G1703(dist=3199),GhM_D05G1704(dist=2289)	CAAAG	C	0.286	GhM_D05G1678	cytochrome P450 710A1-like	5.52131	-	√
D05:13315373	intergenic;GhM_D05G1703(dist=3199),GhM_D05G1704(dist=2289)	CAAAG	C	0.286	GhM_D05G1679	60S ribosomal protein L18a-like	5.52131	-	√	√
D05:13315373	intergenic;GhM_D05G1703(dist=3199),GhM_D05G1704(dist=2289)	CAAAG	C	0.286	GhM_D05G1680	uncharacterized protein At4g18255-like	5.52131	-	√	√
D05:13315373	intergenic;GhM_D05G1703(dist=3199),GhM_D05G1704(dist=2289)	CAAAG	C	0.286	GhM_D05G1681	Unknown	5.52131	-		√
D05:13315373	intergenic;GhM_D05G1703(dist=3199),GhM_D05G1704(dist=2289)	CAAAG	C	0.286	GhM_D05G1682	uncharacterized protein LOC105767453	5.52131	-	√	√
D05:13315373	intergenic;GhM_D05G1703(dist=3199),GhM_D05G1704(dist=2289)	CAAAG	C	0.286	GhM_D05G1683	hypothetical protein B456_009G156200	5.52131	-	√
D05:13315373	intergenic;GhM_D05G1703(dist=3199),GhM_D05G1704(dist=2289)	CAAAG	C	0.286	GhM_D05G1684	DNA replication licensing factor MCM3-like	5.52131	-	√	√
D05:13315373	intergenic;GhM_D05G1703(dist=3199),GhM_D05G1704(dist=2289)	CAAAG	C	0.286	GhM_D05G1685	3-oxoacyl-[acyl-carrier-protein] synthase I, chloroplastic	5.52131	-	√	√
D05:13315373	intergenic;GhM_D05G1703(dist=3199),GhM_D05G1704(dist=2289)	CAAAG	C	0.286	GhM_D05G1686	hypothetical protein B456_009G156500	5.52131	-	√	√
D05:13315373	intergenic;GhM_D05G1703(dist=3199),GhM_D05G1704(dist=2289)	CAAAG	C	0.286	GhM_D05G1687	mitochondrial inner membrane protease subunit 1-like isoform X1	5.52131	-	√
D05:13315373	intergenic;GhM_D05G1703(dist=3199),GhM_D05G1704(dist=2289)	CAAAG	C	0.286	GhM_D05G1688	transcription factor bHLH144-like	5.52131	-	√
D05:13315373	intergenic;GhM_D05G1703(dist=3199),GhM_D05G1704(dist=2289)	CAAAG	C	0.286	GhM_D05G1689	hypothetical protein B456_009G156800	5.52131	-	√
D05:13315373	intergenic;GhM_D05G1703(dist=3199),GhM_D05G1704(dist=2289)	CAAAG	C	0.286	GhM_D05G1690	chlorophyll a-b binding protein of LHCII type 1	5.52131	-	√
D05:13315373	intergenic;GhM_D05G1703(dist=3199),GhM_D05G1704(dist=2289)	CAAAG	C	0.286	GhM_D05G1691	probable purine permease 9	5.52131	-	√
D05:13315373	intergenic;GhM_D05G1703(dist=3199),GhM_D05G1704(dist=2289)	CAAAG	C	0.286	GhM_D05G1692	hypothetical protein B456_009G157100	5.52131	-	√	√
D05:13315373	intergenic;GhM_D05G1703(dist=3199),GhM_D05G1704(dist=2289)	CAAAG	C	0.286	GhM_D05G1693	CAS1 domain-containing protein 1 isoform X2	5.52131	-	√	√
D05:13315373	intergenic;GhM_D05G1703(dist=3199),GhM_D05G1704(dist=2289)	CAAAG	C	0.286	GhM_D05G1694	Unknown	5.52131	-	√
D05:13315373	intergenic;GhM_D05G1703(dist=3199),GhM_D05G1704(dist=2289)	CAAAG	C	0.286	GhM_D05G1695	probable WRKY transcription factor 71	5.52131	-	√
D05:13315373	intergenic;GhM_D05G1703(dist=3199),GhM_D05G1704(dist=2289)	CAAAG	C	0.286	GhM_D05G1696	Ca2+ activated outward rectifying K+ channel 6 isoform 1	5.52131	-	√	√
D05:13315373	intergenic;GhM_D05G1703(dist=3199),GhM_D05G1704(dist=2289)	CAAAG	C	0.286	GhM_D05G1697	uncharacterized protein LOC105768424	5.52131	-	√
D05:13315373	intergenic;GhM_D05G1703(dist=3199),GhM_D05G1704(dist=2289)	CAAAG	C	0.286	GhM_D05G1698	Unknown	5.52131	-
D05:13315373	intergenic;GhM_D05G1703(dist=3199),GhM_D05G1704(dist=2289)	CAAAG	C	0.286	GhM_D05G1699	hypothetical protein B456_009G157500	5.52131	-
D05:13315373	intergenic;GhM_D05G1703(dist=3199),GhM_D05G1704(dist=2289)	CAAAG	C	0.286	GhM_D05G1700	hypothetical protein B456_004G234500	5.52131	-	√	√
D05:13315373	intergenic;GhM_D05G1703(dist=3199),GhM_D05G1704(dist=2289)	CAAAG	C	0.286	GhM_D05G1701	carboxyl-terminal-processing peptidase 1, chloroplastic isoform X1	5.52131	-	√
D05:13315373	intergenic;GhM_D05G1703(dist=3199),GhM_D05G1704(dist=2289)	CAAAG	C	0.286	GhM_D05G1702	PLASMODESMATA CALLOSE-BINDING PROTEIN 1-like	5.52131	-	√	√
D05:13315373	intergenic;GhM_D05G1703(dist=3199),GhM_D05G1704(dist=2289)	CAAAG	C	0.286	GhM_D05G1703	nuclear factor of activated T-cells 5 isoform X1	5.52131	-	√
D05:13315373	intergenic;GhM_D05G1703(dist=3199),GhM_D05G1704(dist=2289)	CAAAG	C	0.286	GhM_D05G1704	protein MEI2-like 5 isoform X1	5.52131	-	√
D05:13315373	intergenic;GhM_D05G1703(dist=3199),GhM_D05G1704(dist=2289)	CAAAG	C	0.286	GhM_D05G1705	60S ribosomal protein L32-1	5.52131	-	√	√
D05:13315373	intergenic;GhM_D05G1703(dist=3199),GhM_D05G1704(dist=2289)	CAAAG	C	0.286	GhM_D05G1706	hypothetical protein B456_009G158100	5.52131	-		√
D05:13315373	intergenic;GhM_D05G1703(dist=3199),GhM_D05G1704(dist=2289)	CAAAG	C	0.286	GhM_D05G1707	uncharacterized protein LOC105769541	5.52131	-	√
D05:13315373	intergenic;GhM_D05G1703(dist=3199),GhM_D05G1704(dist=2289)	CAAAG	C	0.286	GhM_D05G1708	uncharacterized protein LOC105769540	5.52131	-	√	√
D05:13315373	intergenic;GhM_D05G1703(dist=3199),GhM_D05G1704(dist=2289)	CAAAG	C	0.286	GhM_D05G1709	xyloglucan endotransglucosylase/hydrolase 2-like	5.52131	-	√	√
D05:13315373	intergenic;GhM_D05G1703(dist=3199),GhM_D05G1704(dist=2289)	CAAAG	C	0.286	GhM_D05G1710	eukaryotic translation initiation factor 4E-1-like	5.52131	-	√
D05:13315373	intergenic;GhM_D05G1703(dist=3199),GhM_D05G1704(dist=2289)	CAAAG	C	0.286	GhM_D05G1711	transcription factor GTE12-like isoform X1	5.52131	-	√	√
D05:13315373	intergenic;GhM_D05G1703(dist=3199),GhM_D05G1704(dist=2289)	CAAAG	C	0.286	GhM_D05G1712	NADH dehydrogenase [ubiquinone] iron-sulfur protein 1, mitochondrial-like	5.52131	-	√	√
D05:13315373	intergenic;GhM_D05G1703(dist=3199),GhM_D05G1704(dist=2289)	CAAAG	C	0.286	GhM_D05G1713	bidirectional sugar transporter SWEET2a-like isoform X1	5.52131	-	√	√
D05:13315373	intergenic;GhM_D05G1703(dist=3199),GhM_D05G1704(dist=2289)	CAAAG	C	0.286	GhM_D05G1714	uncharacterized protein LOC105767481	5.52131	-	√	√
D05:13315373	intergenic;GhM_D05G1703(dist=3199),GhM_D05G1704(dist=2289)	CAAAG	C	0.286	GhM_D05G1715	pentatricopeptide repeat-containing protein At4g18975, chloroplastic-like isoform X1	5.52131	-	√	√
D05:13315373	intergenic;GhM_D05G1703(dist=3199),GhM_D05G1704(dist=2289)	CAAAG	C	0.286	GhM_D05G1716	alpha,alpha-trehalose-phosphate synthase [UDP-forming] 1-like	5.52131	-	√	√
D05:13315373	intergenic;GhM_D05G1703(dist=3199),GhM_D05G1704(dist=2289)	CAAAG	C	0.286	GhM_D05G1717	uncharacterized protein LOC105767448	5.52131	-	√	√
D05:13315373	intergenic;GhM_D05G1703(dist=3199),GhM_D05G1704(dist=2289)	CAAAG	C	0.286	GhM_D05G1718	LOW QUALITY PROTEIN: GDSL esterase/lipase At1g29670	5.52131	-	√	√
D05:13315373	intergenic;GhM_D05G1703(dist=3199),GhM_D05G1704(dist=2289)	CAAAG	C	0.286	GhM_D05G1719	hypothetical protein CISIN_1g018776mg	5.52131	-	√
D05:13315373	intergenic;GhM_D05G1703(dist=3199),GhM_D05G1704(dist=2289)	CAAAG	C	0.286	GhM_D05G1720	MACPF domain-containing protein CAD1	5.52131	-	√	√
D05:13315373	intergenic;GhM_D05G1703(dist=3199),GhM_D05G1704(dist=2289)	CAAAG	C	0.286	GhM_D05G1721	probable LRR receptor-like serine/threonine-protein kinase At1g07650 isoform X1	5.52131	-	√	√
D05:13315373	intergenic;GhM_D05G1703(dist=3199),GhM_D05G1704(dist=2289)	CAAAG	C	0.286	GhM_D05G1722	hypothetical protein F383_14220	5.52131	-	√
D05:13315373	intergenic;GhM_D05G1703(dist=3199),GhM_D05G1704(dist=2289)	CAAAG	C	0.286	GhM_D05G1723	probable LRR receptor-like serine/threonine-protein kinase At1g07650 isoform X1	5.52131	-	√	√
D05:13315373	intergenic;GhM_D05G1703(dist=3199),GhM_D05G1704(dist=2289)	CAAAG	C	0.286	GhM_D05G1724	probable LRR receptor-like serine/threonine-protein kinase RFK1	5.52131	-	√	√
D05:13315373	intergenic;GhM_D05G1703(dist=3199),GhM_D05G1704(dist=2289)	CAAAG	C	0.286	GhM_D05G1725	hypothetical protein B456_009G159900	5.52131	-	√
D05:13315373	intergenic;GhM_D05G1703(dist=3199),GhM_D05G1704(dist=2289)	CAAAG	C	0.286	GhM_D05G1726	ubiquitin domain-containing protein 1	5.52131	-	√	√
D05:13315373	intergenic;GhM_D05G1703(dist=3199),GhM_D05G1704(dist=2289)	CAAAG	C	0.286	GhM_D05G1727	ER lumen protein-retaining receptor A	5.52131	-	√	√
D05:13315373	intergenic;GhM_D05G1703(dist=3199),GhM_D05G1704(dist=2289)	CAAAG	C	0.286	GhM_D05G1728	protein transport protein Sec61 subunit alpha-like	5.52131	-	√	√
D05:13315373	intergenic;GhM_D05G1703(dist=3199),GhM_D05G1704(dist=2289)	CAAAG	C	0.286	GhM_D05G1729	uncharacterized protein LOC105768431	5.52131	-	√	√
D05:13315373	intergenic;GhM_D05G1703(dist=3199),GhM_D05G1704(dist=2289)	CAAAG	C	0.286	GhM_D05G1730	putative alpha,alpha-trehalose-phosphate synthase [UDP-forming] 7	5.52131	-	√
D05:13315373	intergenic;GhM_D05G1703(dist=3199),GhM_D05G1704(dist=2289)	CAAAG	C	0.286	GhM_D05G1731	uncharacterized protein LOC105765790	5.52131	-	√
D05:13315373	intergenic;GhM_D05G1703(dist=3199),GhM_D05G1704(dist=2289)	CAAAG	C	0.286	GhM_D05G1732	G-type lectin S-receptor-like serine/threonine-protein kinase SD2-5	5.52131	-	√	√
D05:13315373	intergenic;GhM_D05G1703(dist=3199),GhM_D05G1704(dist=2289)	CAAAG	C	0.286	GhM_D05G1733	S-locus-specific glycoprotein precursor, putative	5.52131	-	√
D05:13315373	intergenic;GhM_D05G1703(dist=3199),GhM_D05G1704(dist=2289)	CAAAG	C	0.286	GhM_D05G1734	ras-related protein RABA1c	5.52131	-	√
D05:13315373	intergenic;GhM_D05G1703(dist=3199),GhM_D05G1704(dist=2289)	CAAAG	C	0.286	GhM_D05G1735	WRKY transcription factor 30	5.52131	-	√
D05:13315373	intergenic;GhM_D05G1703(dist=3199),GhM_D05G1704(dist=2289)	CAAAG	C	0.286	GhM_D05G1736	uncharacterized protein LOC105769147	5.52131	-	√	√
D05:13315373	intergenic;GhM_D05G1703(dist=3199),GhM_D05G1704(dist=2289)	CAAAG	C	0.286	GhM_D05G1737	uncharacterized protein LOC105766908	5.52131	-
D05:13438215	intergenic;GhM_D05G1722(dist=15989),GhM_D05G1723(dist=23705)	CTAGTTAAGGATTT	C	0.286	GhM_D05G1672	hypothetical protein B456_009G155400	5.49069	-
D05:13438215	intergenic;GhM_D05G1722(dist=15989),GhM_D05G1723(dist=23705)	CTAGTTAAGGATTT	C	0.286	GhM_D05G1673	Unknown	5.49069	-
D05:13438215	intergenic;GhM_D05G1722(dist=15989),GhM_D05G1723(dist=23705)	CTAGTTAAGGATTT	C	0.286	GhM_D05G1674	phospho-N-acetylmuramoyl-pentapeptide-transferase homolog	5.49069	-	√
D05:13438215	intergenic;GhM_D05G1722(dist=15989),GhM_D05G1723(dist=23705)	CTAGTTAAGGATTT	C	0.286	GhM_D05G1675	hypothetical protein B456_009G155800	5.49069	-	√	√
D05:13438215	intergenic;GhM_D05G1722(dist=15989),GhM_D05G1723(dist=23705)	CTAGTTAAGGATTT	C	0.286	GhM_D05G1676	cytochrome P450 710A1-like	5.49069	-	√
D05:13438215	intergenic;GhM_D05G1722(dist=15989),GhM_D05G1723(dist=23705)	CTAGTTAAGGATTT	C	0.286	GhM_D05G1677	cytochrome P450 710A1-like	5.49069	-	√
D05:13438215	intergenic;GhM_D05G1722(dist=15989),GhM_D05G1723(dist=23705)	CTAGTTAAGGATTT	C	0.286	GhM_D05G1678	cytochrome P450 710A1-like	5.49069	-	√
D05:13438215	intergenic;GhM_D05G1722(dist=15989),GhM_D05G1723(dist=23705)	CTAGTTAAGGATTT	C	0.286	GhM_D05G1679	60S ribosomal protein L18a-like	5.49069	-	√	√
D05:13438215	intergenic;GhM_D05G1722(dist=15989),GhM_D05G1723(dist=23705)	CTAGTTAAGGATTT	C	0.286	GhM_D05G1680	uncharacterized protein At4g18255-like	5.49069	-	√	√
D05:13438215	intergenic;GhM_D05G1722(dist=15989),GhM_D05G1723(dist=23705)	CTAGTTAAGGATTT	C	0.286	GhM_D05G1681	Unknown	5.49069	-		√
D05:13438215	intergenic;GhM_D05G1722(dist=15989),GhM_D05G1723(dist=23705)	CTAGTTAAGGATTT	C	0.286	GhM_D05G1682	uncharacterized protein LOC105767453	5.49069	-	√	√
D05:13438215	intergenic;GhM_D05G1722(dist=15989),GhM_D05G1723(dist=23705)	CTAGTTAAGGATTT	C	0.286	GhM_D05G1683	hypothetical protein B456_009G156200	5.49069	-	√
D05:13438215	intergenic;GhM_D05G1722(dist=15989),GhM_D05G1723(dist=23705)	CTAGTTAAGGATTT	C	0.286	GhM_D05G1684	DNA replication licensing factor MCM3-like	5.49069	-	√	√
D05:13438215	intergenic;GhM_D05G1722(dist=15989),GhM_D05G1723(dist=23705)	CTAGTTAAGGATTT	C	0.286	GhM_D05G1685	3-oxoacyl-[acyl-carrier-protein] synthase I, chloroplastic	5.49069	-	√	√
D05:13438215	intergenic;GhM_D05G1722(dist=15989),GhM_D05G1723(dist=23705)	CTAGTTAAGGATTT	C	0.286	GhM_D05G1686	hypothetical protein B456_009G156500	5.49069	-	√	√
D05:13438215	intergenic;GhM_D05G1722(dist=15989),GhM_D05G1723(dist=23705)	CTAGTTAAGGATTT	C	0.286	GhM_D05G1687	mitochondrial inner membrane protease subunit 1-like isoform X1	5.49069	-	√
D05:13438215	intergenic;GhM_D05G1722(dist=15989),GhM_D05G1723(dist=23705)	CTAGTTAAGGATTT	C	0.286	GhM_D05G1688	transcription factor bHLH144-like	5.49069	-	√
D05:13438215	intergenic;GhM_D05G1722(dist=15989),GhM_D05G1723(dist=23705)	CTAGTTAAGGATTT	C	0.286	GhM_D05G1689	hypothetical protein B456_009G156800	5.49069	-	√
D05:13438215	intergenic;GhM_D05G1722(dist=15989),GhM_D05G1723(dist=23705)	CTAGTTAAGGATTT	C	0.286	GhM_D05G1690	chlorophyll a-b binding protein of LHCII type 1	5.49069	-	√
D05:13438215	intergenic;GhM_D05G1722(dist=15989),GhM_D05G1723(dist=23705)	CTAGTTAAGGATTT	C	0.286	GhM_D05G1691	probable purine permease 9	5.49069	-	√
D05:13438215	intergenic;GhM_D05G1722(dist=15989),GhM_D05G1723(dist=23705)	CTAGTTAAGGATTT	C	0.286	GhM_D05G1692	hypothetical protein B456_009G157100	5.49069	-	√	√
D05:13438215	intergenic;GhM_D05G1722(dist=15989),GhM_D05G1723(dist=23705)	CTAGTTAAGGATTT	C	0.286	GhM_D05G1693	CAS1 domain-containing protein 1 isoform X2	5.49069	-	√	√
D05:13438215	intergenic;GhM_D05G1722(dist=15989),GhM_D05G1723(dist=23705)	CTAGTTAAGGATTT	C	0.286	GhM_D05G1694	Unknown	5.49069	-	√
D05:13438215	intergenic;GhM_D05G1722(dist=15989),GhM_D05G1723(dist=23705)	CTAGTTAAGGATTT	C	0.286	GhM_D05G1695	probable WRKY transcription factor 71	5.49069	-	√
D05:13438215	intergenic;GhM_D05G1722(dist=15989),GhM_D05G1723(dist=23705)	CTAGTTAAGGATTT	C	0.286	GhM_D05G1696	Ca2+ activated outward rectifying K+ channel 6 isoform 1	5.49069	-	√	√
D05:13438215	intergenic;GhM_D05G1722(dist=15989),GhM_D05G1723(dist=23705)	CTAGTTAAGGATTT	C	0.286	GhM_D05G1697	uncharacterized protein LOC105768424	5.49069	-	√
D05:13438215	intergenic;GhM_D05G1722(dist=15989),GhM_D05G1723(dist=23705)	CTAGTTAAGGATTT	C	0.286	GhM_D05G1698	Unknown	5.49069	-
D05:13438215	intergenic;GhM_D05G1722(dist=15989),GhM_D05G1723(dist=23705)	CTAGTTAAGGATTT	C	0.286	GhM_D05G1699	hypothetical protein B456_009G157500	5.49069	-
D05:13438215	intergenic;GhM_D05G1722(dist=15989),GhM_D05G1723(dist=23705)	CTAGTTAAGGATTT	C	0.286	GhM_D05G1700	hypothetical protein B456_004G234500	5.49069	-	√	√
D05:13438215	intergenic;GhM_D05G1722(dist=15989),GhM_D05G1723(dist=23705)	CTAGTTAAGGATTT	C	0.286	GhM_D05G1701	carboxyl-terminal-processing peptidase 1, chloroplastic isoform X1	5.49069	-	√
D05:13438215	intergenic;GhM_D05G1722(dist=15989),GhM_D05G1723(dist=23705)	CTAGTTAAGGATTT	C	0.286	GhM_D05G1702	PLASMODESMATA CALLOSE-BINDING PROTEIN 1-like	5.49069	-	√	√
D05:13438215	intergenic;GhM_D05G1722(dist=15989),GhM_D05G1723(dist=23705)	CTAGTTAAGGATTT	C	0.286	GhM_D05G1703	nuclear factor of activated T-cells 5 isoform X1	5.49069	-	√
D05:13438215	intergenic;GhM_D05G1722(dist=15989),GhM_D05G1723(dist=23705)	CTAGTTAAGGATTT	C	0.286	GhM_D05G1704	protein MEI2-like 5 isoform X1	5.49069	-	√
D05:13438215	intergenic;GhM_D05G1722(dist=15989),GhM_D05G1723(dist=23705)	CTAGTTAAGGATTT	C	0.286	GhM_D05G1705	60S ribosomal protein L32-1	5.49069	-	√	√
D05:13438215	intergenic;GhM_D05G1722(dist=15989),GhM_D05G1723(dist=23705)	CTAGTTAAGGATTT	C	0.286	GhM_D05G1706	hypothetical protein B456_009G158100	5.49069	-		√
D05:13438215	intergenic;GhM_D05G1722(dist=15989),GhM_D05G1723(dist=23705)	CTAGTTAAGGATTT	C	0.286	GhM_D05G1707	uncharacterized protein LOC105769541	5.49069	-	√
D05:13438215	intergenic;GhM_D05G1722(dist=15989),GhM_D05G1723(dist=23705)	CTAGTTAAGGATTT	C	0.286	GhM_D05G1708	uncharacterized protein LOC105769540	5.49069	-	√	√
D05:13438215	intergenic;GhM_D05G1722(dist=15989),GhM_D05G1723(dist=23705)	CTAGTTAAGGATTT	C	0.286	GhM_D05G1709	xyloglucan endotransglucosylase/hydrolase 2-like	5.49069	-	√	√
D05:13438215	intergenic;GhM_D05G1722(dist=15989),GhM_D05G1723(dist=23705)	CTAGTTAAGGATTT	C	0.286	GhM_D05G1710	eukaryotic translation initiation factor 4E-1-like	5.49069	-	√
D05:13438215	intergenic;GhM_D05G1722(dist=15989),GhM_D05G1723(dist=23705)	CTAGTTAAGGATTT	C	0.286	GhM_D05G1711	transcription factor GTE12-like isoform X1	5.49069	-	√	√
D05:13438215	intergenic;GhM_D05G1722(dist=15989),GhM_D05G1723(dist=23705)	CTAGTTAAGGATTT	C	0.286	GhM_D05G1712	NADH dehydrogenase [ubiquinone] iron-sulfur protein 1, mitochondrial-like	5.49069	-	√	√
D05:13438215	intergenic;GhM_D05G1722(dist=15989),GhM_D05G1723(dist=23705)	CTAGTTAAGGATTT	C	0.286	GhM_D05G1713	bidirectional sugar transporter SWEET2a-like isoform X1	5.49069	-	√	√
D05:13438215	intergenic;GhM_D05G1722(dist=15989),GhM_D05G1723(dist=23705)	CTAGTTAAGGATTT	C	0.286	GhM_D05G1714	uncharacterized protein LOC105767481	5.49069	-	√	√
D05:13438215	intergenic;GhM_D05G1722(dist=15989),GhM_D05G1723(dist=23705)	CTAGTTAAGGATTT	C	0.286	GhM_D05G1715	pentatricopeptide repeat-containing protein At4g18975, chloroplastic-like isoform X1	5.49069	-	√	√
D05:13438215	intergenic;GhM_D05G1722(dist=15989),GhM_D05G1723(dist=23705)	CTAGTTAAGGATTT	C	0.286	GhM_D05G1716	alpha,alpha-trehalose-phosphate synthase [UDP-forming] 1-like	5.49069	-	√	√
D05:13438215	intergenic;GhM_D05G1722(dist=15989),GhM_D05G1723(dist=23705)	CTAGTTAAGGATTT	C	0.286	GhM_D05G1717	uncharacterized protein LOC105767448	5.49069	-	√	√
D05:13438215	intergenic;GhM_D05G1722(dist=15989),GhM_D05G1723(dist=23705)	CTAGTTAAGGATTT	C	0.286	GhM_D05G1718	LOW QUALITY PROTEIN: GDSL esterase/lipase At1g29670	5.49069	-	√	√
D05:13438215	intergenic;GhM_D05G1722(dist=15989),GhM_D05G1723(dist=23705)	CTAGTTAAGGATTT	C	0.286	GhM_D05G1719	hypothetical protein CISIN_1g018776mg	5.49069	-	√
D05:13438215	intergenic;GhM_D05G1722(dist=15989),GhM_D05G1723(dist=23705)	CTAGTTAAGGATTT	C	0.286	GhM_D05G1720	MACPF domain-containing protein CAD1	5.49069	-	√	√
D05:13438215	intergenic;GhM_D05G1722(dist=15989),GhM_D05G1723(dist=23705)	CTAGTTAAGGATTT	C	0.286	GhM_D05G1721	probable LRR receptor-like serine/threonine-protein kinase At1g07650 isoform X1	5.49069	-	√	√
D05:13438215	intergenic;GhM_D05G1722(dist=15989),GhM_D05G1723(dist=23705)	CTAGTTAAGGATTT	C	0.286	GhM_D05G1722	hypothetical protein F383_14220	5.49069	-	√
D05:13438215	intergenic;GhM_D05G1722(dist=15989),GhM_D05G1723(dist=23705)	CTAGTTAAGGATTT	C	0.286	GhM_D05G1723	probable LRR receptor-like serine/threonine-protein kinase At1g07650 isoform X1	5.49069	-	√	√
D05:13438215	intergenic;GhM_D05G1722(dist=15989),GhM_D05G1723(dist=23705)	CTAGTTAAGGATTT	C	0.286	GhM_D05G1724	probable LRR receptor-like serine/threonine-protein kinase RFK1	5.49069	-	√	√
D05:13438215	intergenic;GhM_D05G1722(dist=15989),GhM_D05G1723(dist=23705)	CTAGTTAAGGATTT	C	0.286	GhM_D05G1725	hypothetical protein B456_009G159900	5.49069	-	√
D05:13438215	intergenic;GhM_D05G1722(dist=15989),GhM_D05G1723(dist=23705)	CTAGTTAAGGATTT	C	0.286	GhM_D05G1726	ubiquitin domain-containing protein 1	5.49069	-	√	√
D05:13438215	intergenic;GhM_D05G1722(dist=15989),GhM_D05G1723(dist=23705)	CTAGTTAAGGATTT	C	0.286	GhM_D05G1727	ER lumen protein-retaining receptor A	5.49069	-	√	√
D05:13438215	intergenic;GhM_D05G1722(dist=15989),GhM_D05G1723(dist=23705)	CTAGTTAAGGATTT	C	0.286	GhM_D05G1728	protein transport protein Sec61 subunit alpha-like	5.49069	-	√	√
D05:13438215	intergenic;GhM_D05G1722(dist=15989),GhM_D05G1723(dist=23705)	CTAGTTAAGGATTT	C	0.286	GhM_D05G1729	uncharacterized protein LOC105768431	5.49069	-	√	√
D05:13438215	intergenic;GhM_D05G1722(dist=15989),GhM_D05G1723(dist=23705)	CTAGTTAAGGATTT	C	0.286	GhM_D05G1730	putative alpha,alpha-trehalose-phosphate synthase [UDP-forming] 7	5.49069	-	√
D05:13438215	intergenic;GhM_D05G1722(dist=15989),GhM_D05G1723(dist=23705)	CTAGTTAAGGATTT	C	0.286	GhM_D05G1731	uncharacterized protein LOC105765790	5.49069	-	√
D05:13438215	intergenic;GhM_D05G1722(dist=15989),GhM_D05G1723(dist=23705)	CTAGTTAAGGATTT	C	0.286	GhM_D05G1732	G-type lectin S-receptor-like serine/threonine-protein kinase SD2-5	5.49069	-	√	√
D05:13438215	intergenic;GhM_D05G1722(dist=15989),GhM_D05G1723(dist=23705)	CTAGTTAAGGATTT	C	0.286	GhM_D05G1733	S-locus-specific glycoprotein precursor, putative	5.49069	-	√
D05:13438215	intergenic;GhM_D05G1722(dist=15989),GhM_D05G1723(dist=23705)	CTAGTTAAGGATTT	C	0.286	GhM_D05G1734	ras-related protein RABA1c	5.49069	-	√
D05:13438215	intergenic;GhM_D05G1722(dist=15989),GhM_D05G1723(dist=23705)	CTAGTTAAGGATTT	C	0.286	GhM_D05G1735	WRKY transcription factor 30	5.49069	-	√
D05:13438215	intergenic;GhM_D05G1722(dist=15989),GhM_D05G1723(dist=23705)	CTAGTTAAGGATTT	C	0.286	GhM_D05G1736	uncharacterized protein LOC105769147	5.49069	-	√	√
D05:13438215	intergenic;GhM_D05G1722(dist=15989),GhM_D05G1723(dist=23705)	CTAGTTAAGGATTT	C	0.286	GhM_D05G1737	uncharacterized protein LOC105766908	5.49069	-
D05:13438215	intergenic;GhM_D05G1722(dist=15989),GhM_D05G1723(dist=23705)	CTAGTTAAGGATTT	C	0.286	GhM_D05G1738	uncharacterized protein LOC105769078	5.49069	-	√
D05:13438215	intergenic;GhM_D05G1722(dist=15989),GhM_D05G1723(dist=23705)	CTAGTTAAGGATTT	C	0.286	GhM_D05G1739	hypothetical protein B456_009G161200	5.49069	-	√
D05:13438215	intergenic;GhM_D05G1722(dist=15989),GhM_D05G1723(dist=23705)	CTAGTTAAGGATTT	C	0.286	GhM_D05G1740	hypothetical protein B456_009G161200	5.49069	-	√
D05:13438215	intergenic;GhM_D05G1722(dist=15989),GhM_D05G1723(dist=23705)	CTAGTTAAGGATTT	C	0.286	GhM_D05G1741	cellulose synthase A catalytic subunit 8 [UDP-forming]-like isoform X2	5.49069	-	√
D05:13438215	intergenic;GhM_D05G1722(dist=15989),GhM_D05G1723(dist=23705)	CTAGTTAAGGATTT	C	0.286	GhM_D05G1742	leucine-rich repeat receptor-like serine/threonine-protein kinase BAM3	5.49069	-	√
D05:13438215	intergenic;GhM_D05G1722(dist=15989),GhM_D05G1723(dist=23705)	CTAGTTAAGGATTT	C	0.286	GhM_D05G1743	60S ribosomal protein L11	5.49069	-	√
D05:13438215	intergenic;GhM_D05G1722(dist=15989),GhM_D05G1723(dist=23705)	CTAGTTAAGGATTT	C	0.286	GhM_D05G1744	uncharacterized protein At1g04910-like isoform X3	5.49069	-	√
D05:13438215	intergenic;GhM_D05G1722(dist=15989),GhM_D05G1723(dist=23705)	CTAGTTAAGGATTT	C	0.286	GhM_D05G1745	nucleobase-ascorbate transporter 2	5.49069	-	√
D05:13438215	intergenic;GhM_D05G1722(dist=15989),GhM_D05G1723(dist=23705)	CTAGTTAAGGATTT	C	0.286	GhM_D05G1746	CBL-interacting serine/threonine-protein kinase 12-like	5.49069	-	√
D05:13438215	intergenic;GhM_D05G1722(dist=15989),GhM_D05G1723(dist=23705)	CTAGTTAAGGATTT	C	0.286	GhM_D05G1747	hypothetical protein B456_009G161700	5.49069	-
D05:13438215	intergenic;GhM_D05G1722(dist=15989),GhM_D05G1723(dist=23705)	CTAGTTAAGGATTT	C	0.286	GhM_D05G1748	Unknown	5.49069	-	√
D05:13438215	intergenic;GhM_D05G1722(dist=15989),GhM_D05G1723(dist=23705)	CTAGTTAAGGATTT	C	0.286	GhM_D05G1749	hypothetical protein B456_009G161800	5.49069	-	√
D05:13438215	intergenic;GhM_D05G1722(dist=15989),GhM_D05G1723(dist=23705)	CTAGTTAAGGATTT	C	0.286	GhM_D05G1750	two-component response regulator ARR10-like	5.49069	-	√
D05:13438215	intergenic;GhM_D05G1722(dist=15989),GhM_D05G1723(dist=23705)	CTAGTTAAGGATTT	C	0.286	GhM_D05G1751	uncharacterized protein LOC105771080 isoform X2	5.49069	-
D05:13438215	intergenic;GhM_D05G1722(dist=15989),GhM_D05G1723(dist=23705)	CTAGTTAAGGATTT	C	0.286	GhM_D05G1752	uncharacterized protein LOC105771080 isoform X3	5.49069	-
D05:13438215	intergenic;GhM_D05G1722(dist=15989),GhM_D05G1723(dist=23705)	CTAGTTAAGGATTT	C	0.286	GhM_D05G1753	abscisic acid receptor PYL12-like	5.49069	-	√
D05:13438215	intergenic;GhM_D05G1722(dist=15989),GhM_D05G1723(dist=23705)	CTAGTTAAGGATTT	C	0.286	GhM_D05G1754	uncharacterized protein LOC105771090	5.49069	-	√
D05:13438215	intergenic;GhM_D05G1722(dist=15989),GhM_D05G1723(dist=23705)	CTAGTTAAGGATTT	C	0.286	GhM_D05G1755	chloride channel protein CLC-c-like	5.49069	-	√
D05:13438215	intergenic;GhM_D05G1722(dist=15989),GhM_D05G1723(dist=23705)	CTAGTTAAGGATTT	C	0.286	GhM_D05G1756	protein LIGHT-DEPENDENT SHORT HYPOCOTYLS 10-like	5.49069	-	√	√
D05:13438215	intergenic;GhM_D05G1722(dist=15989),GhM_D05G1723(dist=23705)	CTAGTTAAGGATTT	C	0.286	GhM_D05G1757	protein SCAR3-like isoform X1	5.49069	-	√
D05:13440532	intergenic;GhM_D05G1722(dist=18306),GhM_D05G1723(dist=21400)	TA	T	0.295	GhM_D05G1674	phospho-N-acetylmuramoyl-pentapeptide-transferase homolog	6.00136	5.89721	√
D05:13440532	intergenic;GhM_D05G1722(dist=18306),GhM_D05G1723(dist=21400)	TA	T	0.295	GhM_D05G1675	hypothetical protein B456_009G155800	6.00136	5.89721	√	√
D05:13440532	intergenic;GhM_D05G1722(dist=18306),GhM_D05G1723(dist=21400)	TA	T	0.295	GhM_D05G1676	cytochrome P450 710A1-like	6.00136	5.89721	√
D05:13440532	intergenic;GhM_D05G1722(dist=18306),GhM_D05G1723(dist=21400)	TA	T	0.295	GhM_D05G1677	cytochrome P450 710A1-like	6.00136	5.89721	√
D05:13440532	intergenic;GhM_D05G1722(dist=18306),GhM_D05G1723(dist=21400)	TA	T	0.295	GhM_D05G1678	cytochrome P450 710A1-like	6.00136	5.89721	√
D05:13440532	intergenic;GhM_D05G1722(dist=18306),GhM_D05G1723(dist=21400)	TA	T	0.295	GhM_D05G1679	60S ribosomal protein L18a-like	6.00136	5.89721	√	√
D05:13440532	intergenic;GhM_D05G1722(dist=18306),GhM_D05G1723(dist=21400)	TA	T	0.295	GhM_D05G1680	uncharacterized protein At4g18255-like	6.00136	5.89721	√	√
D05:13440532	intergenic;GhM_D05G1722(dist=18306),GhM_D05G1723(dist=21400)	TA	T	0.295	GhM_D05G1681	Unknown	6.00136	5.89721		√
D05:13440532	intergenic;GhM_D05G1722(dist=18306),GhM_D05G1723(dist=21400)	TA	T	0.295	GhM_D05G1682	uncharacterized protein LOC105767453	6.00136	5.89721	√	√
D05:13440532	intergenic;GhM_D05G1722(dist=18306),GhM_D05G1723(dist=21400)	TA	T	0.295	GhM_D05G1683	hypothetical protein B456_009G156200	6.00136	5.89721	√
D05:13440532	intergenic;GhM_D05G1722(dist=18306),GhM_D05G1723(dist=21400)	TA	T	0.295	GhM_D05G1684	DNA replication licensing factor MCM3-like	6.00136	5.89721	√	√
D05:13440532	intergenic;GhM_D05G1722(dist=18306),GhM_D05G1723(dist=21400)	TA	T	0.295	GhM_D05G1685	3-oxoacyl-[acyl-carrier-protein] synthase I, chloroplastic	6.00136	5.89721	√	√
D05:13440532	intergenic;GhM_D05G1722(dist=18306),GhM_D05G1723(dist=21400)	TA	T	0.295	GhM_D05G1686	hypothetical protein B456_009G156500	6.00136	5.89721	√	√
D05:13440532	intergenic;GhM_D05G1722(dist=18306),GhM_D05G1723(dist=21400)	TA	T	0.295	GhM_D05G1687	mitochondrial inner membrane protease subunit 1-like isoform X1	6.00136	5.89721	√
D05:13440532	intergenic;GhM_D05G1722(dist=18306),GhM_D05G1723(dist=21400)	TA	T	0.295	GhM_D05G1688	transcription factor bHLH144-like	6.00136	5.89721	√
D05:13440532	intergenic;GhM_D05G1722(dist=18306),GhM_D05G1723(dist=21400)	TA	T	0.295	GhM_D05G1689	hypothetical protein B456_009G156800	6.00136	5.89721	√
D05:13440532	intergenic;GhM_D05G1722(dist=18306),GhM_D05G1723(dist=21400)	TA	T	0.295	GhM_D05G1690	chlorophyll a-b binding protein of LHCII type 1	6.00136	5.89721	√
D05:13440532	intergenic;GhM_D05G1722(dist=18306),GhM_D05G1723(dist=21400)	TA	T	0.295	GhM_D05G1691	probable purine permease 9	6.00136	5.89721	√
D05:13440532	intergenic;GhM_D05G1722(dist=18306),GhM_D05G1723(dist=21400)	TA	T	0.295	GhM_D05G1692	hypothetical protein B456_009G157100	6.00136	5.89721	√	√
D05:13440532	intergenic;GhM_D05G1722(dist=18306),GhM_D05G1723(dist=21400)	TA	T	0.295	GhM_D05G1693	CAS1 domain-containing protein 1 isoform X2	6.00136	5.89721	√	√
D05:13440532	intergenic;GhM_D05G1722(dist=18306),GhM_D05G1723(dist=21400)	TA	T	0.295	GhM_D05G1694	Unknown	6.00136	5.89721	√
D05:13440532	intergenic;GhM_D05G1722(dist=18306),GhM_D05G1723(dist=21400)	TA	T	0.295	GhM_D05G1695	probable WRKY transcription factor 71	6.00136	5.89721	√
D05:13440532	intergenic;GhM_D05G1722(dist=18306),GhM_D05G1723(dist=21400)	TA	T	0.295	GhM_D05G1696	Ca2+ activated outward rectifying K+ channel 6 isoform 1	6.00136	5.89721	√	√
D05:13440532	intergenic;GhM_D05G1722(dist=18306),GhM_D05G1723(dist=21400)	TA	T	0.295	GhM_D05G1697	uncharacterized protein LOC105768424	6.00136	5.89721	√
D05:13440532	intergenic;GhM_D05G1722(dist=18306),GhM_D05G1723(dist=21400)	TA	T	0.295	GhM_D05G1698	Unknown	6.00136	5.89721
D05:13440532	intergenic;GhM_D05G1722(dist=18306),GhM_D05G1723(dist=21400)	TA	T	0.295	GhM_D05G1699	hypothetical protein B456_009G157500	6.00136	5.89721
D05:13440532	intergenic;GhM_D05G1722(dist=18306),GhM_D05G1723(dist=21400)	TA	T	0.295	GhM_D05G1700	hypothetical protein B456_004G234500	6.00136	5.89721	√	√
D05:13440532	intergenic;GhM_D05G1722(dist=18306),GhM_D05G1723(dist=21400)	TA	T	0.295	GhM_D05G1701	carboxyl-terminal-processing peptidase 1, chloroplastic isoform X1	6.00136	5.89721	√
D05:13440532	intergenic;GhM_D05G1722(dist=18306),GhM_D05G1723(dist=21400)	TA	T	0.295	GhM_D05G1702	PLASMODESMATA CALLOSE-BINDING PROTEIN 1-like	6.00136	5.89721	√	√
D05:13440532	intergenic;GhM_D05G1722(dist=18306),GhM_D05G1723(dist=21400)	TA	T	0.295	GhM_D05G1703	nuclear factor of activated T-cells 5 isoform X1	6.00136	5.89721	√
D05:13440532	intergenic;GhM_D05G1722(dist=18306),GhM_D05G1723(dist=21400)	TA	T	0.295	GhM_D05G1704	protein MEI2-like 5 isoform X1	6.00136	5.89721	√
D05:13440532	intergenic;GhM_D05G1722(dist=18306),GhM_D05G1723(dist=21400)	TA	T	0.295	GhM_D05G1705	60S ribosomal protein L32-1	6.00136	5.89721	√	√
D05:13440532	intergenic;GhM_D05G1722(dist=18306),GhM_D05G1723(dist=21400)	TA	T	0.295	GhM_D05G1706	hypothetical protein B456_009G158100	6.00136	5.89721		√
D05:13440532	intergenic;GhM_D05G1722(dist=18306),GhM_D05G1723(dist=21400)	TA	T	0.295	GhM_D05G1707	uncharacterized protein LOC105769541	6.00136	5.89721	√
D05:13440532	intergenic;GhM_D05G1722(dist=18306),GhM_D05G1723(dist=21400)	TA	T	0.295	GhM_D05G1708	uncharacterized protein LOC105769540	6.00136	5.89721	√	√
D05:13440532	intergenic;GhM_D05G1722(dist=18306),GhM_D05G1723(dist=21400)	TA	T	0.295	GhM_D05G1709	xyloglucan endotransglucosylase/hydrolase 2-like	6.00136	5.89721	√	√
D05:13440532	intergenic;GhM_D05G1722(dist=18306),GhM_D05G1723(dist=21400)	TA	T	0.295	GhM_D05G1710	eukaryotic translation initiation factor 4E-1-like	6.00136	5.89721	√
D05:13440532	intergenic;GhM_D05G1722(dist=18306),GhM_D05G1723(dist=21400)	TA	T	0.295	GhM_D05G1711	transcription factor GTE12-like isoform X1	6.00136	5.89721	√	√
D05:13440532	intergenic;GhM_D05G1722(dist=18306),GhM_D05G1723(dist=21400)	TA	T	0.295	GhM_D05G1712	NADH dehydrogenase [ubiquinone] iron-sulfur protein 1, mitochondrial-like	6.00136	5.89721	√	√
D05:13440532	intergenic;GhM_D05G1722(dist=18306),GhM_D05G1723(dist=21400)	TA	T	0.295	GhM_D05G1713	bidirectional sugar transporter SWEET2a-like isoform X1	6.00136	5.89721	√	√
D05:13440532	intergenic;GhM_D05G1722(dist=18306),GhM_D05G1723(dist=21400)	TA	T	0.295	GhM_D05G1714	uncharacterized protein LOC105767481	6.00136	5.89721	√	√
D05:13440532	intergenic;GhM_D05G1722(dist=18306),GhM_D05G1723(dist=21400)	TA	T	0.295	GhM_D05G1715	pentatricopeptide repeat-containing protein At4g18975, chloroplastic-like isoform X1	6.00136	5.89721	√	√
D05:13440532	intergenic;GhM_D05G1722(dist=18306),GhM_D05G1723(dist=21400)	TA	T	0.295	GhM_D05G1716	alpha,alpha-trehalose-phosphate synthase [UDP-forming] 1-like	6.00136	5.89721	√	√
D05:13440532	intergenic;GhM_D05G1722(dist=18306),GhM_D05G1723(dist=21400)	TA	T	0.295	GhM_D05G1717	uncharacterized protein LOC105767448	6.00136	5.89721	√	√
D05:13440532	intergenic;GhM_D05G1722(dist=18306),GhM_D05G1723(dist=21400)	TA	T	0.295	GhM_D05G1718	LOW QUALITY PROTEIN: GDSL esterase/lipase At1g29670	6.00136	5.89721	√	√
D05:13440532	intergenic;GhM_D05G1722(dist=18306),GhM_D05G1723(dist=21400)	TA	T	0.295	GhM_D05G1719	hypothetical protein CISIN_1g018776mg	6.00136	5.89721	√
D05:13440532	intergenic;GhM_D05G1722(dist=18306),GhM_D05G1723(dist=21400)	TA	T	0.295	GhM_D05G1720	MACPF domain-containing protein CAD1	6.00136	5.89721	√	√
D05:13440532	intergenic;GhM_D05G1722(dist=18306),GhM_D05G1723(dist=21400)	TA	T	0.295	GhM_D05G1721	probable LRR receptor-like serine/threonine-protein kinase At1g07650 isoform X1	6.00136	5.89721	√	√
D05:13440532	intergenic;GhM_D05G1722(dist=18306),GhM_D05G1723(dist=21400)	TA	T	0.295	GhM_D05G1722	hypothetical protein F383_14220	6.00136	5.89721	√
D05:13440532	intergenic;GhM_D05G1722(dist=18306),GhM_D05G1723(dist=21400)	TA	T	0.295	GhM_D05G1723	probable LRR receptor-like serine/threonine-protein kinase At1g07650 isoform X1	6.00136	5.89721	√	√
D05:13440532	intergenic;GhM_D05G1722(dist=18306),GhM_D05G1723(dist=21400)	TA	T	0.295	GhM_D05G1724	probable LRR receptor-like serine/threonine-protein kinase RFK1	6.00136	5.89721	√	√
D05:13440532	intergenic;GhM_D05G1722(dist=18306),GhM_D05G1723(dist=21400)	TA	T	0.295	GhM_D05G1725	hypothetical protein B456_009G159900	6.00136	5.89721	√
D05:13440532	intergenic;GhM_D05G1722(dist=18306),GhM_D05G1723(dist=21400)	TA	T	0.295	GhM_D05G1726	ubiquitin domain-containing protein 1	6.00136	5.89721	√	√
D05:13440532	intergenic;GhM_D05G1722(dist=18306),GhM_D05G1723(dist=21400)	TA	T	0.295	GhM_D05G1727	ER lumen protein-retaining receptor A	6.00136	5.89721	√	√
D05:13440532	intergenic;GhM_D05G1722(dist=18306),GhM_D05G1723(dist=21400)	TA	T	0.295	GhM_D05G1728	protein transport protein Sec61 subunit alpha-like	6.00136	5.89721	√	√
D05:13440532	intergenic;GhM_D05G1722(dist=18306),GhM_D05G1723(dist=21400)	TA	T	0.295	GhM_D05G1729	uncharacterized protein LOC105768431	6.00136	5.89721	√	√
D05:13440532	intergenic;GhM_D05G1722(dist=18306),GhM_D05G1723(dist=21400)	TA	T	0.295	GhM_D05G1730	putative alpha,alpha-trehalose-phosphate synthase [UDP-forming] 7	6.00136	5.89721	√
D05:13440532	intergenic;GhM_D05G1722(dist=18306),GhM_D05G1723(dist=21400)	TA	T	0.295	GhM_D05G1731	uncharacterized protein LOC105765790	6.00136	5.89721	√
D05:13440532	intergenic;GhM_D05G1722(dist=18306),GhM_D05G1723(dist=21400)	TA	T	0.295	GhM_D05G1732	G-type lectin S-receptor-like serine/threonine-protein kinase SD2-5	6.00136	5.89721	√	√
D05:13440532	intergenic;GhM_D05G1722(dist=18306),GhM_D05G1723(dist=21400)	TA	T	0.295	GhM_D05G1733	S-locus-specific glycoprotein precursor, putative	6.00136	5.89721	√
D05:13440532	intergenic;GhM_D05G1722(dist=18306),GhM_D05G1723(dist=21400)	TA	T	0.295	GhM_D05G1734	ras-related protein RABA1c	6.00136	5.89721	√
D05:13440532	intergenic;GhM_D05G1722(dist=18306),GhM_D05G1723(dist=21400)	TA	T	0.295	GhM_D05G1735	WRKY transcription factor 30	6.00136	5.89721	√
D05:13440532	intergenic;GhM_D05G1722(dist=18306),GhM_D05G1723(dist=21400)	TA	T	0.295	GhM_D05G1736	uncharacterized protein LOC105769147	6.00136	5.89721	√	√
D05:13440532	intergenic;GhM_D05G1722(dist=18306),GhM_D05G1723(dist=21400)	TA	T	0.295	GhM_D05G1737	uncharacterized protein LOC105766908	6.00136	5.89721
D05:13440532	intergenic;GhM_D05G1722(dist=18306),GhM_D05G1723(dist=21400)	TA	T	0.295	GhM_D05G1738	uncharacterized protein LOC105769078	6.00136	5.89721	√
D05:13440532	intergenic;GhM_D05G1722(dist=18306),GhM_D05G1723(dist=21400)	TA	T	0.295	GhM_D05G1739	hypothetical protein B456_009G161200	6.00136	5.89721	√
D05:13440532	intergenic;GhM_D05G1722(dist=18306),GhM_D05G1723(dist=21400)	TA	T	0.295	GhM_D05G1740	hypothetical protein B456_009G161200	6.00136	5.89721	√
D05:13440532	intergenic;GhM_D05G1722(dist=18306),GhM_D05G1723(dist=21400)	TA	T	0.295	GhM_D05G1741	cellulose synthase A catalytic subunit 8 [UDP-forming]-like isoform X2	6.00136	5.89721	√
D05:13440532	intergenic;GhM_D05G1722(dist=18306),GhM_D05G1723(dist=21400)	TA	T	0.295	GhM_D05G1742	leucine-rich repeat receptor-like serine/threonine-protein kinase BAM3	6.00136	5.89721	√
D05:13440532	intergenic;GhM_D05G1722(dist=18306),GhM_D05G1723(dist=21400)	TA	T	0.295	GhM_D05G1743	60S ribosomal protein L11	6.00136	5.89721	√
D05:13440532	intergenic;GhM_D05G1722(dist=18306),GhM_D05G1723(dist=21400)	TA	T	0.295	GhM_D05G1744	uncharacterized protein At1g04910-like isoform X3	6.00136	5.89721	√
D05:13440532	intergenic;GhM_D05G1722(dist=18306),GhM_D05G1723(dist=21400)	TA	T	0.295	GhM_D05G1745	nucleobase-ascorbate transporter 2	6.00136	5.89721	√
D05:13440532	intergenic;GhM_D05G1722(dist=18306),GhM_D05G1723(dist=21400)	TA	T	0.295	GhM_D05G1746	CBL-interacting serine/threonine-protein kinase 12-like	6.00136	5.89721	√
D05:13440532	intergenic;GhM_D05G1722(dist=18306),GhM_D05G1723(dist=21400)	TA	T	0.295	GhM_D05G1747	hypothetical protein B456_009G161700	6.00136	5.89721
D05:13440532	intergenic;GhM_D05G1722(dist=18306),GhM_D05G1723(dist=21400)	TA	T	0.295	GhM_D05G1748	Unknown	6.00136	5.89721	√
D05:13440532	intergenic;GhM_D05G1722(dist=18306),GhM_D05G1723(dist=21400)	TA	T	0.295	GhM_D05G1749	hypothetical protein B456_009G161800	6.00136	5.89721	√
D05:13440532	intergenic;GhM_D05G1722(dist=18306),GhM_D05G1723(dist=21400)	TA	T	0.295	GhM_D05G1750	two-component response regulator ARR10-like	6.00136	5.89721	√
D05:13440532	intergenic;GhM_D05G1722(dist=18306),GhM_D05G1723(dist=21400)	TA	T	0.295	GhM_D05G1751	uncharacterized protein LOC105771080 isoform X2	6.00136	5.89721
D05:13440532	intergenic;GhM_D05G1722(dist=18306),GhM_D05G1723(dist=21400)	TA	T	0.295	GhM_D05G1752	uncharacterized protein LOC105771080 isoform X3	6.00136	5.89721
D05:13440532	intergenic;GhM_D05G1722(dist=18306),GhM_D05G1723(dist=21400)	TA	T	0.295	GhM_D05G1753	abscisic acid receptor PYL12-like	6.00136	5.89721	√
D05:13440532	intergenic;GhM_D05G1722(dist=18306),GhM_D05G1723(dist=21400)	TA	T	0.295	GhM_D05G1754	uncharacterized protein LOC105771090	6.00136	5.89721	√
D05:13440532	intergenic;GhM_D05G1722(dist=18306),GhM_D05G1723(dist=21400)	TA	T	0.295	GhM_D05G1755	chloride channel protein CLC-c-like	6.00136	5.89721	√
D05:13440532	intergenic;GhM_D05G1722(dist=18306),GhM_D05G1723(dist=21400)	TA	T	0.295	GhM_D05G1756	protein LIGHT-DEPENDENT SHORT HYPOCOTYLS 10-like	6.00136	5.89721	√	√
D05:13440532	intergenic;GhM_D05G1722(dist=18306),GhM_D05G1723(dist=21400)	TA	T	0.295	GhM_D05G1757	protein SCAR3-like isoform X1	6.00136	5.89721	√
D10:12504506	intergenic;GhM_D10G1010(dist=45338),GhM_D10G1011(dist=32833)	CGA	C	0.128	GhM_D10G1001	protein RADIALIS-like 3	10.0562	8.9348	√
D10:12504506	intergenic;GhM_D10G1010(dist=45338),GhM_D10G1011(dist=32833)	CGA	C	0.128	GhM_D10G1002	proline-rich receptor-like protein kinase PERK4, partial	10.0562	8.9348	√
D10:12504506	intergenic;GhM_D10G1010(dist=45338),GhM_D10G1011(dist=32833)	CGA	C	0.128	GhM_D10G1003	hypothetical protein POPTR_0005s12580g	10.0562	8.9348	√	√
D10:12504506	intergenic;GhM_D10G1010(dist=45338),GhM_D10G1011(dist=32833)	CGA	C	0.128	GhM_D10G1004	hypothetical protein B456_011G102000	10.0562	8.9348	√
D10:12504506	intergenic;GhM_D10G1010(dist=45338),GhM_D10G1011(dist=32833)	CGA	C	0.128	GhM_D10G1005	hypothetical protein B456_011G102100	10.0562	8.9348	√	√
D10:12504506	intergenic;GhM_D10G1010(dist=45338),GhM_D10G1011(dist=32833)	CGA	C	0.128	GhM_D10G1006	hypothetical protein B456_011G102200	10.0562	8.9348	√
D10:12504506	intergenic;GhM_D10G1010(dist=45338),GhM_D10G1011(dist=32833)	CGA	C	0.128	GhM_D10G1007	splicing factor 3B subunit 4	10.0562	8.9348	√
D10:12504506	intergenic;GhM_D10G1010(dist=45338),GhM_D10G1011(dist=32833)	CGA	C	0.128	GhM_D10G1008	scarecrow-like protein 15	10.0562	8.9348	√	√
D10:12504506	intergenic;GhM_D10G1010(dist=45338),GhM_D10G1011(dist=32833)	CGA	C	0.128	GhM_D10G1009	HVA22-like protein k isoform X1	10.0562	8.9348	√	√
D10:12504506	intergenic;GhM_D10G1010(dist=45338),GhM_D10G1011(dist=32833)	CGA	C	0.128	GhM_D10G1010	probable Xaa-Pro aminopeptidase P isoform X3	10.0562	8.9348	√	√
D10:12504506	intergenic;GhM_D10G1010(dist=45338),GhM_D10G1011(dist=32833)	CGA	C	0.128	GhM_D10G1011	UTPUnknownglucose-1-phosphate uridylyltransferase-like isoform X1	10.0562	8.9348
D10:12504506	intergenic;GhM_D10G1010(dist=45338),GhM_D10G1011(dist=32833)	CGA	C	0.128	GhM_D10G1012	calcium uniporter protein 2, mitochondrial-like isoform X1	10.0562	8.9348	√	√
D10:12504506	intergenic;GhM_D10G1010(dist=45338),GhM_D10G1011(dist=32833)	CGA	C	0.128	GhM_D10G1013	Unknown	10.0562	8.9348
D10:12504506	intergenic;GhM_D10G1010(dist=45338),GhM_D10G1011(dist=32833)	CGA	C	0.128	GhM_D10G1014	CASP-like protein ARALYDRAFT_485429	10.0562	8.9348	√	√
D10:12504506	intergenic;GhM_D10G1010(dist=45338),GhM_D10G1011(dist=32833)	CGA	C	0.128	GhM_D10G1015	hypothetical protein B456_007G208000	10.0562	8.9348		√
D10:12504506	intergenic;GhM_D10G1010(dist=45338),GhM_D10G1011(dist=32833)	CGA	C	0.128	GhM_D10G1016	Wall-associated receptor kinase-like 14	10.0562	8.9348	√	√
D10:12504506	intergenic;GhM_D10G1010(dist=45338),GhM_D10G1011(dist=32833)	CGA	C	0.128	GhM_D10G1017	hypothetical protein B456_010G015800	10.0562	8.9348	√	√
D10:12504506	intergenic;GhM_D10G1010(dist=45338),GhM_D10G1011(dist=32833)	CGA	C	0.128	GhM_D10G1018	hypothetical protein B456_011G103700	10.0562	8.9348		√
D10:12504506	intergenic;GhM_D10G1010(dist=45338),GhM_D10G1011(dist=32833)	CGA	C	0.128	GhM_D10G1019	B3 domain-containing protein LOC_Os12g40080-like	10.0562	8.9348		√
D10:12504506	intergenic;GhM_D10G1010(dist=45338),GhM_D10G1011(dist=32833)	CGA	C	0.128	GhM_D10G1020	GDSL esterase/lipase At2g23540-like	10.0562	8.9348	√	√
D10:12504506	intergenic;GhM_D10G1010(dist=45338),GhM_D10G1011(dist=32833)	CGA	C	0.128	GhM_D10G1021	dof zinc finger protein DOF3.4-like	10.0562	8.9348	√
D10:12504506	intergenic;GhM_D10G1010(dist=45338),GhM_D10G1011(dist=32833)	CGA	C	0.128	GhM_D10G1022	uncharacterized protein LOC105776814 isoform X1	10.0562	8.9348	√	√
D10:12504506	intergenic;GhM_D10G1010(dist=45338),GhM_D10G1011(dist=32833)	CGA	C	0.128	GhM_D10G1023	dof zinc finger protein DOF5.1-like	10.0562	8.9348	√	√
D10:12504506	intergenic;GhM_D10G1010(dist=45338),GhM_D10G1011(dist=32833)	CGA	C	0.128	GhM_D10G1024	Unknown	10.0562	8.9348	√	√
D10:12504506	intergenic;GhM_D10G1010(dist=45338),GhM_D10G1011(dist=32833)	CGA	C	0.128	GhM_D10G1025	SKU5 similar 17 isoform 1	10.0562	8.9348	√
D10:12504506	intergenic;GhM_D10G1010(dist=45338),GhM_D10G1011(dist=32833)	CGA	C	0.128	GhM_D10G1026	reticulon-like protein B13	10.0562	8.9348	√	√
D10:12504506	intergenic;GhM_D10G1010(dist=45338),GhM_D10G1011(dist=32833)	CGA	C	0.128	GhM_D10G1027	LOB domain-containing protein 36-like	10.0562	8.9348	√	√
D10:12504506	intergenic;GhM_D10G1010(dist=45338),GhM_D10G1011(dist=32833)	CGA	C	0.128	GhM_D10G1028	hypothetical protein B456_011G104700	10.0562	8.9348	√
D10:12504506	intergenic;GhM_D10G1010(dist=45338),GhM_D10G1011(dist=32833)	CGA	C	0.128	GhM_D10G1029	hypothetical protein B456_011G104800	10.0562	8.9348	√
D10:12504532	intergenic;GhM_D10G1010(dist=45363),GhM_D10G1011(dist=32809)	G	GT	0.13	GhM_D10G1001	protein RADIALIS-like 3	7.57806	6.39644	√
D10:12504532	intergenic;GhM_D10G1010(dist=45363),GhM_D10G1011(dist=32809)	G	GT	0.13	GhM_D10G1002	proline-rich receptor-like protein kinase PERK4, partial	7.57806	6.39644	√
D10:12504532	intergenic;GhM_D10G1010(dist=45363),GhM_D10G1011(dist=32809)	G	GT	0.13	GhM_D10G1003	hypothetical protein POPTR_0005s12580g	7.57806	6.39644	√	√
D10:12504532	intergenic;GhM_D10G1010(dist=45363),GhM_D10G1011(dist=32809)	G	GT	0.13	GhM_D10G1004	hypothetical protein B456_011G102000	7.57806	6.39644	√
D10:12504532	intergenic;GhM_D10G1010(dist=45363),GhM_D10G1011(dist=32809)	G	GT	0.13	GhM_D10G1005	hypothetical protein B456_011G102100	7.57806	6.39644	√	√
D10:12504532	intergenic;GhM_D10G1010(dist=45363),GhM_D10G1011(dist=32809)	G	GT	0.13	GhM_D10G1006	hypothetical protein B456_011G102200	7.57806	6.39644	√
D10:12504532	intergenic;GhM_D10G1010(dist=45363),GhM_D10G1011(dist=32809)	G	GT	0.13	GhM_D10G1007	splicing factor 3B subunit 4	7.57806	6.39644	√
D10:12504532	intergenic;GhM_D10G1010(dist=45363),GhM_D10G1011(dist=32809)	G	GT	0.13	GhM_D10G1008	scarecrow-like protein 15	7.57806	6.39644	√	√
D10:12504532	intergenic;GhM_D10G1010(dist=45363),GhM_D10G1011(dist=32809)	G	GT	0.13	GhM_D10G1009	HVA22-like protein k isoform X1	7.57806	6.39644	√	√
D10:12504532	intergenic;GhM_D10G1010(dist=45363),GhM_D10G1011(dist=32809)	G	GT	0.13	GhM_D10G1010	probable Xaa-Pro aminopeptidase P isoform X3	7.57806	6.39644	√	√
D10:12504532	intergenic;GhM_D10G1010(dist=45363),GhM_D10G1011(dist=32809)	G	GT	0.13	GhM_D10G1011	UTPUnknownglucose-1-phosphate uridylyltransferase-like isoform X1	7.57806	6.39644
D10:12504532	intergenic;GhM_D10G1010(dist=45363),GhM_D10G1011(dist=32809)	G	GT	0.13	GhM_D10G1012	calcium uniporter protein 2, mitochondrial-like isoform X1	7.57806	6.39644	√	√
D10:12504532	intergenic;GhM_D10G1010(dist=45363),GhM_D10G1011(dist=32809)	G	GT	0.13	GhM_D10G1013	Unknown	7.57806	6.39644
D10:12504532	intergenic;GhM_D10G1010(dist=45363),GhM_D10G1011(dist=32809)	G	GT	0.13	GhM_D10G1014	CASP-like protein ARALYDRAFT_485429	7.57806	6.39644	√	√
D10:12504532	intergenic;GhM_D10G1010(dist=45363),GhM_D10G1011(dist=32809)	G	GT	0.13	GhM_D10G1015	hypothetical protein B456_007G208000	7.57806	6.39644		√
D10:12504532	intergenic;GhM_D10G1010(dist=45363),GhM_D10G1011(dist=32809)	G	GT	0.13	GhM_D10G1016	Wall-associated receptor kinase-like 14	7.57806	6.39644	√	√
D10:12504532	intergenic;GhM_D10G1010(dist=45363),GhM_D10G1011(dist=32809)	G	GT	0.13	GhM_D10G1017	hypothetical protein B456_010G015800	7.57806	6.39644	√	√
D10:12504532	intergenic;GhM_D10G1010(dist=45363),GhM_D10G1011(dist=32809)	G	GT	0.13	GhM_D10G1018	hypothetical protein B456_011G103700	7.57806	6.39644		√
D10:12504532	intergenic;GhM_D10G1010(dist=45363),GhM_D10G1011(dist=32809)	G	GT	0.13	GhM_D10G1019	B3 domain-containing protein LOC_Os12g40080-like	7.57806	6.39644		√
D10:12504532	intergenic;GhM_D10G1010(dist=45363),GhM_D10G1011(dist=32809)	G	GT	0.13	GhM_D10G1020	GDSL esterase/lipase At2g23540-like	7.57806	6.39644	√	√
D10:12504532	intergenic;GhM_D10G1010(dist=45363),GhM_D10G1011(dist=32809)	G	GT	0.13	GhM_D10G1021	dof zinc finger protein DOF3.4-like	7.57806	6.39644	√
D10:12504532	intergenic;GhM_D10G1010(dist=45363),GhM_D10G1011(dist=32809)	G	GT	0.13	GhM_D10G1022	uncharacterized protein LOC105776814 isoform X1	7.57806	6.39644	√	√
D10:12504532	intergenic;GhM_D10G1010(dist=45363),GhM_D10G1011(dist=32809)	G	GT	0.13	GhM_D10G1023	dof zinc finger protein DOF5.1-like	7.57806	6.39644	√	√
D10:12504532	intergenic;GhM_D10G1010(dist=45363),GhM_D10G1011(dist=32809)	G	GT	0.13	GhM_D10G1024	Unknown	7.57806	6.39644	√	√
D10:12504532	intergenic;GhM_D10G1010(dist=45363),GhM_D10G1011(dist=32809)	G	GT	0.13	GhM_D10G1025	SKU5 similar 17 isoform 1	7.57806	6.39644	√
D10:12504532	intergenic;GhM_D10G1010(dist=45363),GhM_D10G1011(dist=32809)	G	GT	0.13	GhM_D10G1026	reticulon-like protein B13	7.57806	6.39644	√	√
D10:12504532	intergenic;GhM_D10G1010(dist=45363),GhM_D10G1011(dist=32809)	G	GT	0.13	GhM_D10G1027	LOB domain-containing protein 36-like	7.57806	6.39644	√	√
D10:12504532	intergenic;GhM_D10G1010(dist=45363),GhM_D10G1011(dist=32809)	G	GT	0.13	GhM_D10G1028	hypothetical protein B456_011G104700	7.57806	6.39644	√
D10:12504532	intergenic;GhM_D10G1010(dist=45363),GhM_D10G1011(dist=32809)	G	GT	0.13	GhM_D10G1029	hypothetical protein B456_011G104800	7.57806	6.39644	√
D10:12504657	intergenic;GhM_D10G1010(dist=45488),GhM_D10G1011(dist=32684)	T	TC	0.121	GhM_D10G1001	protein RADIALIS-like 3	6.54606	5.66151	√
D10:12504657	intergenic;GhM_D10G1010(dist=45488),GhM_D10G1011(dist=32684)	T	TC	0.121	GhM_D10G1002	proline-rich receptor-like protein kinase PERK4, partial	6.54606	5.66151	√
D10:12504657	intergenic;GhM_D10G1010(dist=45488),GhM_D10G1011(dist=32684)	T	TC	0.121	GhM_D10G1003	hypothetical protein POPTR_0005s12580g	6.54606	5.66151	√	√
D10:12504657	intergenic;GhM_D10G1010(dist=45488),GhM_D10G1011(dist=32684)	T	TC	0.121	GhM_D10G1004	hypothetical protein B456_011G102000	6.54606	5.66151	√
D10:12504657	intergenic;GhM_D10G1010(dist=45488),GhM_D10G1011(dist=32684)	T	TC	0.121	GhM_D10G1005	hypothetical protein B456_011G102100	6.54606	5.66151	√	√
D10:12504657	intergenic;GhM_D10G1010(dist=45488),GhM_D10G1011(dist=32684)	T	TC	0.121	GhM_D10G1006	hypothetical protein B456_011G102200	6.54606	5.66151	√
D10:12504657	intergenic;GhM_D10G1010(dist=45488),GhM_D10G1011(dist=32684)	T	TC	0.121	GhM_D10G1007	splicing factor 3B subunit 4	6.54606	5.66151	√
D10:12504657	intergenic;GhM_D10G1010(dist=45488),GhM_D10G1011(dist=32684)	T	TC	0.121	GhM_D10G1008	scarecrow-like protein 15	6.54606	5.66151	√	√
D10:12504657	intergenic;GhM_D10G1010(dist=45488),GhM_D10G1011(dist=32684)	T	TC	0.121	GhM_D10G1009	HVA22-like protein k isoform X1	6.54606	5.66151	√	√
D10:12504657	intergenic;GhM_D10G1010(dist=45488),GhM_D10G1011(dist=32684)	T	TC	0.121	GhM_D10G1010	probable Xaa-Pro aminopeptidase P isoform X3	6.54606	5.66151	√	√
D10:12504657	intergenic;GhM_D10G1010(dist=45488),GhM_D10G1011(dist=32684)	T	TC	0.121	GhM_D10G1011	UTP-glucose-1-phosphate uridylyltransferase-like isoform X1	6.54606	5.66151
D10:12504657	intergenic;GhM_D10G1010(dist=45488),GhM_D10G1011(dist=32684)	T	TC	0.121	GhM_D10G1012	calcium uniporter protein 2, mitochondrial-like isoform X1	6.54606	5.66151	√	√
D10:12504657	intergenic;GhM_D10G1010(dist=45488),GhM_D10G1011(dist=32684)	T	TC	0.121	GhM_D10G1013	Unknown	6.54606	5.66151
D10:12504657	intergenic;GhM_D10G1010(dist=45488),GhM_D10G1011(dist=32684)	T	TC	0.121	GhM_D10G1014	CASP-like protein ARALYDRAFT_485429	6.54606	5.66151	√	√
D10:12504657	intergenic;GhM_D10G1010(dist=45488),GhM_D10G1011(dist=32684)	T	TC	0.121	GhM_D10G1015	hypothetical protein B456_007G208000	6.54606	5.66151		√
D10:12504657	intergenic;GhM_D10G1010(dist=45488),GhM_D10G1011(dist=32684)	T	TC	0.121	GhM_D10G1016	Wall-associated receptor kinase-like 14	6.54606	5.66151	√	√
D10:12504657	intergenic;GhM_D10G1010(dist=45488),GhM_D10G1011(dist=32684)	T	TC	0.121	GhM_D10G1017	hypothetical protein B456_010G015800	6.54606	5.66151	√	√
D10:12504657	intergenic;GhM_D10G1010(dist=45488),GhM_D10G1011(dist=32684)	T	TC	0.121	GhM_D10G1018	hypothetical protein B456_011G103700	6.54606	5.66151		√
D10:12504657	intergenic;GhM_D10G1010(dist=45488),GhM_D10G1011(dist=32684)	T	TC	0.121	GhM_D10G1019	B3 domain-containing protein LOC_Os12g40080-like	6.54606	5.66151		√
D10:12504657	intergenic;GhM_D10G1010(dist=45488),GhM_D10G1011(dist=32684)	T	TC	0.121	GhM_D10G1020	GDSL esterase/lipase At2g23540-like	6.54606	5.66151	√	√
D10:12504657	intergenic;GhM_D10G1010(dist=45488),GhM_D10G1011(dist=32684)	T	TC	0.121	GhM_D10G1021	dof zinc finger protein DOF3.4-like	6.54606	5.66151	√
D10:12504657	intergenic;GhM_D10G1010(dist=45488),GhM_D10G1011(dist=32684)	T	TC	0.121	GhM_D10G1022	uncharacterized protein LOC105776814 isoform X1	6.54606	5.66151	√	√
D10:12504657	intergenic;GhM_D10G1010(dist=45488),GhM_D10G1011(dist=32684)	T	TC	0.121	GhM_D10G1023	dof zinc finger protein DOF5.1-like	6.54606	5.66151	√	√
D10:12504657	intergenic;GhM_D10G1010(dist=45488),GhM_D10G1011(dist=32684)	T	TC	0.121	GhM_D10G1024	Unknown	6.54606	5.66151	√	√
D10:12504657	intergenic;GhM_D10G1010(dist=45488),GhM_D10G1011(dist=32684)	T	TC	0.121	GhM_D10G1025	SKU5 similar 17 isoform 1	6.54606	5.66151	√
D10:12504657	intergenic;GhM_D10G1010(dist=45488),GhM_D10G1011(dist=32684)	T	TC	0.121	GhM_D10G1026	reticulon-like protein B13	6.54606	5.66151	√	√
D10:12504657	intergenic;GhM_D10G1010(dist=45488),GhM_D10G1011(dist=32684)	T	TC	0.121	GhM_D10G1027	LOB domain-containing protein 36-like	6.54606	5.66151	√	√
D10:12504657	intergenic;GhM_D10G1010(dist=45488),GhM_D10G1011(dist=32684)	T	TC	0.121	GhM_D10G1028	hypothetical protein B456_011G104700	6.54606	5.66151	√
D10:12504657	intergenic;GhM_D10G1010(dist=45488),GhM_D10G1011(dist=32684)	T	TC	0.121	GhM_D10G1029	hypothetical protein B456_011G104800	6.54606	5.66151	√
D11:23508334	intergenic;GhM_D11G2179(dist=58612),GhM_D11G2180(dist=19341)	G	GA	0.204	GhM_D11G2158	uncharacterized protein LOC105803847 isoform X2	7.29424	6.96344	√
D11:23508334	intergenic;GhM_D11G2179(dist=58612),GhM_D11G2180(dist=19341)	G	GA	0.204	GhM_D11G2159	protein MIZU-KUSSEI 1-like	7.29424	6.96344	√
D11:23508334	intergenic;GhM_D11G2179(dist=58612),GhM_D11G2180(dist=19341)	G	GA	0.204	GhM_D11G2160	STS14 protein-like	7.29424	6.96344	√
D11:23508334	intergenic;GhM_D11G2179(dist=58612),GhM_D11G2180(dist=19341)	G	GA	0.204	GhM_D11G2161	uncharacterized protein LOC105803851	7.29424	6.96344	√
D11:23508334	intergenic;GhM_D11G2179(dist=58612),GhM_D11G2180(dist=19341)	G	GA	0.204	GhM_D11G2162	uncharacterized protein LOC105791271	7.29424	6.96344	√
D11:23508334	intergenic;GhM_D11G2179(dist=58612),GhM_D11G2180(dist=19341)	G	GA	0.204	GhM_D11G2163	uncharacterized protein LOC105803854	7.29424	6.96344	√
D11:23508334	intergenic;GhM_D11G2179(dist=58612),GhM_D11G2180(dist=19341)	G	GA	0.204	GhM_D11G2164	hypothetical protein B456_007G207800	7.29424	6.96344
D11:23508334	intergenic;GhM_D11G2179(dist=58612),GhM_D11G2180(dist=19341)	G	GA	0.204	GhM_D11G2165	CASP-like protein ARALYDRAFT_485429	7.29424	6.96344	√
D11:23508334	intergenic;GhM_D11G2179(dist=58612),GhM_D11G2180(dist=19341)	G	GA	0.204	GhM_D11G2166	oxygen-evolving enhancer protein 1, chloroplastic	7.29424	6.96344	√
D11:23508334	intergenic;GhM_D11G2179(dist=58612),GhM_D11G2180(dist=19341)	G	GA	0.204	GhM_D11G2167	hypothetical protein B456_007G208100	7.29424	6.96344	√
D11:23508334	intergenic;GhM_D11G2179(dist=58612),GhM_D11G2180(dist=19341)	G	GA	0.204	GhM_D11G2168	protein HGV2-like isoform X1	7.29424	6.96344	√
D11:23508334	intergenic;GhM_D11G2179(dist=58612),GhM_D11G2180(dist=19341)	G	GA	0.204	GhM_D11G2169	wall-associated receptor kinase-like 14	7.29424	6.96344	√
D11:23508334	intergenic;GhM_D11G2179(dist=58612),GhM_D11G2180(dist=19341)	G	GA	0.204	GhM_D11G2170	uncharacterized protein LOC105803859	7.29424	6.96344	√
D11:23508334	intergenic;GhM_D11G2179(dist=58612),GhM_D11G2180(dist=19341)	G	GA	0.204	GhM_D11G2171	COMPASS-like H3K4 histone methylase component WDR5A	7.29424	6.96344
D11:23508334	intergenic;GhM_D11G2179(dist=58612),GhM_D11G2180(dist=19341)	G	GA	0.204	GhM_D11G2172	B3 domain-containing protein Os03g0622200-like isoform X3	7.29424	6.96344	√
D11:23508334	intergenic;GhM_D11G2179(dist=58612),GhM_D11G2180(dist=19341)	G	GA	0.204	GhM_D11G2173	hypothetical protein B456_007G208600	7.29424	6.96344	√
D11:23508334	intergenic;GhM_D11G2179(dist=58612),GhM_D11G2180(dist=19341)	G	GA	0.204	GhM_D11G2174	cytochrome P450 CYP82D47-like	7.29424	6.96344	√
D11:23508334	intergenic;GhM_D11G2179(dist=58612),GhM_D11G2180(dist=19341)	G	GA	0.204	GhM_D11G2175	hypothetical protein B456_007G209100	7.29424	6.96344	√
D11:23508334	intergenic;GhM_D11G2179(dist=58612),GhM_D11G2180(dist=19341)	G	GA	0.204	GhM_D11G2176	hypothetical protein B456_010G015800	7.29424	6.96344	√
D11:23508334	intergenic;GhM_D11G2179(dist=58612),GhM_D11G2180(dist=19341)	G	GA	0.204	GhM_D11G2177	uncharacterized protein LOC105768983 isoform X10	7.29424	6.96344
D11:23508334	intergenic;GhM_D11G2179(dist=58612),GhM_D11G2180(dist=19341)	G	GA	0.204	GhM_D11G2178	hypothetical protein B456_007G209200, partial	7.29424	6.96344	√
D11:23508334	intergenic;GhM_D11G2179(dist=58612),GhM_D11G2180(dist=19341)	G	GA	0.204	GhM_D11G2179	uncharacterized protein LOC105803867	7.29424	6.96344	√
D11:23508334	intergenic;GhM_D11G2179(dist=58612),GhM_D11G2180(dist=19341)	G	GA	0.204	GhM_D11G2180	uncharacterized protein LOC105803872 isoform X2	7.29424	6.96344	√
D11:23508334	intergenic;GhM_D11G2179(dist=58612),GhM_D11G2180(dist=19341)	G	GA	0.204	GhM_D11G2181	1,4-alpha-glucan-branching enzyme 2-1, chloroplastic/amyloplastic-like isoform X1	7.29424	6.96344	√
D11:23508334	intergenic;GhM_D11G2179(dist=58612),GhM_D11G2180(dist=19341)	G	GA	0.204	GhM_D11G2182	Unknown	7.29424	6.96344
D11:23508334	intergenic;GhM_D11G2179(dist=58612),GhM_D11G2180(dist=19341)	G	GA	0.204	GhM_D11G2183	salicylic acid-binding protein 2-like	7.29424	6.96344	√
D11:23508334	intergenic;GhM_D11G2179(dist=58612),GhM_D11G2180(dist=19341)	G	GA	0.204	GhM_D11G2184	Unknown	7.29424	6.96344	√
D11:23800458	intergenic;GhM_D11G2184(dist=7540),GhM_D11G2185(dist=56645)	GA	G	0.199	GhM_D11G2180	uncharacterized protein LOC105803872 isoform X2	7.81989	7.35022	√
D11:23800458	intergenic;GhM_D11G2184(dist=7540),GhM_D11G2185(dist=56645)	GA	G	0.199	GhM_D11G2181	1,4-alpha-glucan-branching enzyme 2-1, chloroplastic/amyloplastic-like isoform X1	7.81989	7.35022	√
D11:23800458	intergenic;GhM_D11G2184(dist=7540),GhM_D11G2185(dist=56645)	GA	G	0.199	GhM_D11G2182	Unknown	7.81989	7.35022
D11:23800458	intergenic;GhM_D11G2184(dist=7540),GhM_D11G2185(dist=56645)	GA	G	0.199	GhM_D11G2183	salicylic acid-binding protein 2-like	7.81989	7.35022	√
D11:23800458	intergenic;GhM_D11G2184(dist=7540),GhM_D11G2185(dist=56645)	GA	G	0.199	GhM_D11G2184	Unknown	7.81989	7.35022	√
D11:23800458	intergenic;GhM_D11G2184(dist=7540),GhM_D11G2185(dist=56645)	GA	G	0.199	GhM_D11G2185	methylesterase 10-like	7.81989	7.35022	√
D11:23800458	intergenic;GhM_D11G2184(dist=7540),GhM_D11G2185(dist=56645)	GA	G	0.199	GhM_D11G2186	L-ascorbate oxidase homolog	7.81989	7.35022	√
D11:23800458	intergenic;GhM_D11G2184(dist=7540),GhM_D11G2185(dist=56645)	GA	G	0.199	GhM_D11G2187	L-ascorbate oxidase homolog isoform X1	7.81989	7.35022	√	√
D11:23800458	intergenic;GhM_D11G2184(dist=7540),GhM_D11G2185(dist=56645)	GA	G	0.199	GhM_D11G2188	probable disease resistance protein At5g66900	7.81989	7.35022	√
D11:23800458	intergenic;GhM_D11G2184(dist=7540),GhM_D11G2185(dist=56645)	GA	G	0.199	GhM_D11G2189	serine/threonine-protein kinase SRK2I-like	7.81989	7.35022	√
D11:24547081	intergenic;GhM_D11G2202(dist=2455),GhM_D11G2203(dist=31779)	GA	G	0.297	GhM_D11G2194	phosphoglycerate mutase-like protein 4 isoform X1	5.91261	-
D11:24547081	intergenic;GhM_D11G2202(dist=2455),GhM_D11G2203(dist=31779)	GA	G	0.297	GhM_D11G2195	CDPK-related kinase 5-like	5.91261	-	√
D11:24547081	intergenic;GhM_D11G2202(dist=2455),GhM_D11G2203(dist=31779)	GA	G	0.297	GhM_D11G2196	very-long-chain 3-oxoacyl-CoA reductase	5.91261	-	√
D11:24547081	intergenic;GhM_D11G2202(dist=2455),GhM_D11G2203(dist=31779)	GA	G	0.297	GhM_D11G2197	Unknown	5.91261	-
D11:24547081	intergenic;GhM_D11G2202(dist=2455),GhM_D11G2203(dist=31779)	GA	G	0.297	GhM_D11G2198	uncharacterized protein LOC105803895 isoform X1	5.91261	-	√
D11:24547081	intergenic;GhM_D11G2202(dist=2455),GhM_D11G2203(dist=31779)	GA	G	0.297	GhM_D11G2199	uncharacterized protein LOC105803896 isoform X1	5.91261	-	√
D11:24547081	intergenic;GhM_D11G2202(dist=2455),GhM_D11G2203(dist=31779)	GA	G	0.297	GhM_D11G2200	Unknown	5.91261	-	√
D11:24547081	intergenic;GhM_D11G2202(dist=2455),GhM_D11G2203(dist=31779)	GA	G	0.297	GhM_D11G2201	hypothetical protein B456_007G211200	5.91261	-
D11:24547081	intergenic;GhM_D11G2202(dist=2455),GhM_D11G2203(dist=31779)	GA	G	0.297	GhM_D11G2202	uncharacterized protein LOC105803897	5.91261	-	√
D11:24547081	intergenic;GhM_D11G2202(dist=2455),GhM_D11G2203(dist=31779)	GA	G	0.297	GhM_D11G2203	uncharacterized protein LOC105803898 isoform X1	5.91261	-	√	√
D11:24547081	intergenic;GhM_D11G2202(dist=2455),GhM_D11G2203(dist=31779)	GA	G	0.297	GhM_D11G2204	patatin-like protein 5 isoform X1	5.91261	-	√
D11:24547081	intergenic;GhM_D11G2202(dist=2455),GhM_D11G2203(dist=31779)	GA	G	0.297	GhM_D11G2205	methionine aminopeptidase 1D, chloroplastic/mitochondrial	5.91261	-	√	√
D11:24547081	intergenic;GhM_D11G2202(dist=2455),GhM_D11G2203(dist=31779)	GA	G	0.297	GhM_D11G2206	cyclin-dependent kinase inhibitor 7-like isoform X2	5.91261	-	√	√
D11:24547081	intergenic;GhM_D11G2202(dist=2455),GhM_D11G2203(dist=31779)	GA	G	0.297	GhM_D11G2207	uncharacterized membrane protein At3g27390 isoform X2	5.91261	-	√	√
D11:24547081	intergenic;GhM_D11G2202(dist=2455),GhM_D11G2203(dist=31779)	GA	G	0.297	GhM_D11G2208	B3 domain-containing protein Os01g0234100-like isoform X1	5.91261	-	√	√
D11:24547081	intergenic;GhM_D11G2202(dist=2455),GhM_D11G2203(dist=31779)	GA	G	0.297	GhM_D11G2209	uncharacterized protein LOC105803907 isoform X2	5.91261	-	√	√
D11:24547081	intergenic;GhM_D11G2202(dist=2455),GhM_D11G2203(dist=31779)	GA	G	0.297	GhM_D11G2210	hypothetical protein F383_02490	5.91261	-	√	√
D11:24547081	intergenic;GhM_D11G2202(dist=2455),GhM_D11G2203(dist=31779)	GA	G	0.297	GhM_D11G2211	uncharacterized protein LOC105801065	5.91261	-		√
D11:24547081	intergenic;GhM_D11G2202(dist=2455),GhM_D11G2203(dist=31779)	GA	G	0.297	GhM_D11G2212	calmodulin-like protein 1	5.91261	-	√	√
D11:24547081	intergenic;GhM_D11G2202(dist=2455),GhM_D11G2203(dist=31779)	GA	G	0.297	GhM_D11G2213	multidrug and toxin extrusion protein 1-like	5.91261	-	√	√
D11:24547081	intergenic;GhM_D11G2202(dist=2455),GhM_D11G2203(dist=31779)	GA	G	0.297	GhM_D11G2214	pentatricopeptide repeat-containing protein At3g16610-like	5.91261	-	√	√
D11:24547081	intergenic;GhM_D11G2202(dist=2455),GhM_D11G2203(dist=31779)	GA	G	0.297	GhM_D11G2215	red chlorophyll catabolite reductase, chloroplastic isoform X1	5.91261	-	√	√
D11:24555999	intergenic;GhM_D11G2202(dist=11372),GhM_D11G2203(dist=22862)	T	TA	0.302	GhM_D11G2195	CDPK-related kinase 5-like	7.20714	6.51538	√
D11:24555999	intergenic;GhM_D11G2202(dist=11372),GhM_D11G2203(dist=22862)	T	TA	0.302	GhM_D11G2196	very-long-chain 3-oxoacyl-CoA reductase	7.20714	6.51538	√
D11:24555999	intergenic;GhM_D11G2202(dist=11372),GhM_D11G2203(dist=22862)	T	TA	0.302	GhM_D11G2197	Unknown	7.20714	6.51538
D11:24555999	intergenic;GhM_D11G2202(dist=11372),GhM_D11G2203(dist=22862)	T	TA	0.302	GhM_D11G2198	uncharacterized protein LOC105803895 isoform X1	7.20714	6.51538	√
D11:24555999	intergenic;GhM_D11G2202(dist=11372),GhM_D11G2203(dist=22862)	T	TA	0.302	GhM_D11G2199	uncharacterized protein LOC105803896 isoform X1	7.20714	6.51538	√
D11:24555999	intergenic;GhM_D11G2202(dist=11372),GhM_D11G2203(dist=22862)	T	TA	0.302	GhM_D11G2200	Unknown	7.20714	6.51538	√
D11:24555999	intergenic;GhM_D11G2202(dist=11372),GhM_D11G2203(dist=22862)	T	TA	0.302	GhM_D11G2201	hypothetical protein B456_007G211200	7.20714	6.51538
D11:24555999	intergenic;GhM_D11G2202(dist=11372),GhM_D11G2203(dist=22862)	T	TA	0.302	GhM_D11G2202	uncharacterized protein LOC105803897	7.20714	6.51538	√
D11:24555999	intergenic;GhM_D11G2202(dist=11372),GhM_D11G2203(dist=22862)	T	TA	0.302	GhM_D11G2203	uncharacterized protein LOC105803898 isoform X1	7.20714	6.51538	√	√
D11:24555999	intergenic;GhM_D11G2202(dist=11372),GhM_D11G2203(dist=22862)	T	TA	0.302	GhM_D11G2204	patatin-like protein 5 isoform X1	7.20714	6.51538	√
D11:24555999	intergenic;GhM_D11G2202(dist=11372),GhM_D11G2203(dist=22862)	T	TA	0.302	GhM_D11G2205	methionine aminopeptidase 1D, chloroplastic/mitochondrial	7.20714	6.51538	√	√
D11:24555999	intergenic;GhM_D11G2202(dist=11372),GhM_D11G2203(dist=22862)	T	TA	0.302	GhM_D11G2206	cyclin-dependent kinase inhibitor 7-like isoform X2	7.20714	6.51538	√	√
D11:24555999	intergenic;GhM_D11G2202(dist=11372),GhM_D11G2203(dist=22862)	T	TA	0.302	GhM_D11G2207	uncharacterized membrane protein At3g27390 isoform X2	7.20714	6.51538	√	√
D11:24555999	intergenic;GhM_D11G2202(dist=11372),GhM_D11G2203(dist=22862)	T	TA	0.302	GhM_D11G2208	B3 domain-containing protein Os01g0234100-like isoform X1	7.20714	6.51538	√	√
D11:24555999	intergenic;GhM_D11G2202(dist=11372),GhM_D11G2203(dist=22862)	T	TA	0.302	GhM_D11G2209	uncharacterized protein LOC105803907 isoform X2	7.20714	6.51538	√	√
D11:24555999	intergenic;GhM_D11G2202(dist=11372),GhM_D11G2203(dist=22862)	T	TA	0.302	GhM_D11G2210	hypothetical protein F383_02490	7.20714	6.51538	√	√
D11:24555999	intergenic;GhM_D11G2202(dist=11372),GhM_D11G2203(dist=22862)	T	TA	0.302	GhM_D11G2211	uncharacterized protein LOC105801065	7.20714	6.51538		√
D11:24555999	intergenic;GhM_D11G2202(dist=11372),GhM_D11G2203(dist=22862)	T	TA	0.302	GhM_D11G2212	calmodulin-like protein 1	7.20714	6.51538	√	√
D11:24555999	intergenic;GhM_D11G2202(dist=11372),GhM_D11G2203(dist=22862)	T	TA	0.302	GhM_D11G2213	multidrug and toxin extrusion protein 1-like	7.20714	6.51538	√	√
D11:24555999	intergenic;GhM_D11G2202(dist=11372),GhM_D11G2203(dist=22862)	T	TA	0.302	GhM_D11G2214	pentatricopeptide repeat-containing protein At3g16610-like	7.20714	6.51538	√	√
D11:24555999	intergenic;GhM_D11G2202(dist=11372),GhM_D11G2203(dist=22862)	T	TA	0.302	GhM_D11G2215	red chlorophyll catabolite reductase, chloroplastic isoform X1	7.20714	6.51538	√	√
D11:24571378	intergenic;GhM_D11G2202(dist=26752),GhM_D11G2203(dist=7482)	TA	T	0.296	GhM_D11G2195	CDPK-related kinase 5-like	6.91121	6.20141	√
D11:24571378	intergenic;GhM_D11G2202(dist=26752),GhM_D11G2203(dist=7482)	TA	T	0.296	GhM_D11G2196	very-long-chain 3-oxoacyl-CoA reductase	6.91121	6.20141	√
D11:24571378	intergenic;GhM_D11G2202(dist=26752),GhM_D11G2203(dist=7482)	TA	T	0.296	GhM_D11G2197	Unknown	6.91121	6.20141
D11:24571378	intergenic;GhM_D11G2202(dist=26752),GhM_D11G2203(dist=7482)	TA	T	0.296	GhM_D11G2198	uncharacterized protein LOC105803895 isoform X1	6.91121	6.20141	√
D11:24571378	intergenic;GhM_D11G2202(dist=26752),GhM_D11G2203(dist=7482)	TA	T	0.296	GhM_D11G2199	uncharacterized protein LOC105803896 isoform X1	6.91121	6.20141	√
D11:24571378	intergenic;GhM_D11G2202(dist=26752),GhM_D11G2203(dist=7482)	TA	T	0.296	GhM_D11G2200	Unknown	6.91121	6.20141	√
D11:24571378	intergenic;GhM_D11G2202(dist=26752),GhM_D11G2203(dist=7482)	TA	T	0.296	GhM_D11G2201	hypothetical protein B456_007G211200	6.91121	6.20141
D11:24571378	intergenic;GhM_D11G2202(dist=26752),GhM_D11G2203(dist=7482)	TA	T	0.296	GhM_D11G2202	uncharacterized protein LOC105803897	6.91121	6.20141	√
D11:24571378	intergenic;GhM_D11G2202(dist=26752),GhM_D11G2203(dist=7482)	TA	T	0.296	GhM_D11G2203	uncharacterized protein LOC105803898 isoform X1	6.91121	6.20141	√	√
D11:24571378	intergenic;GhM_D11G2202(dist=26752),GhM_D11G2203(dist=7482)	TA	T	0.296	GhM_D11G2204	patatin-like protein 5 isoform X1	6.91121	6.20141	√
D11:24571378	intergenic;GhM_D11G2202(dist=26752),GhM_D11G2203(dist=7482)	TA	T	0.296	GhM_D11G2205	methionine aminopeptidase 1D, chloroplastic/mitochondrial	6.91121	6.20141	√	√
D11:24571378	intergenic;GhM_D11G2202(dist=26752),GhM_D11G2203(dist=7482)	TA	T	0.296	GhM_D11G2206	cyclin-dependent kinase inhibitor 7-like isoform X2	6.91121	6.20141	√	√
D11:24571378	intergenic;GhM_D11G2202(dist=26752),GhM_D11G2203(dist=7482)	TA	T	0.296	GhM_D11G2207	uncharacterized membrane protein At3g27390 isoform X2	6.91121	6.20141	√	√
D11:24571378	intergenic;GhM_D11G2202(dist=26752),GhM_D11G2203(dist=7482)	TA	T	0.296	GhM_D11G2208	B3 domain-containing protein Os01g0234100-like isoform X1	6.91121	6.20141	√	√
D11:24571378	intergenic;GhM_D11G2202(dist=26752),GhM_D11G2203(dist=7482)	TA	T	0.296	GhM_D11G2209	uncharacterized protein LOC105803907 isoform X2	6.91121	6.20141	√	√
D11:24571378	intergenic;GhM_D11G2202(dist=26752),GhM_D11G2203(dist=7482)	TA	T	0.296	GhM_D11G2210	hypothetical protein F383_02490	6.91121	6.20141	√	√
D11:24571378	intergenic;GhM_D11G2202(dist=26752),GhM_D11G2203(dist=7482)	TA	T	0.296	GhM_D11G2211	uncharacterized protein LOC105801065	6.91121	6.20141		√
D11:24571378	intergenic;GhM_D11G2202(dist=26752),GhM_D11G2203(dist=7482)	TA	T	0.296	GhM_D11G2212	calmodulin-like protein 1	6.91121	6.20141	√	√
D11:24571378	intergenic;GhM_D11G2202(dist=26752),GhM_D11G2203(dist=7482)	TA	T	0.296	GhM_D11G2213	multidrug and toxin extrusion protein 1-like	6.91121	6.20141	√	√
D11:24571378	intergenic;GhM_D11G2202(dist=26752),GhM_D11G2203(dist=7482)	TA	T	0.296	GhM_D11G2214	pentatricopeptide repeat-containing protein At3g16610-like	6.91121	6.20141	√	√
D11:24571378	intergenic;GhM_D11G2202(dist=26752),GhM_D11G2203(dist=7482)	TA	T	0.296	GhM_D11G2215	red chlorophyll catabolite reductase, chloroplastic isoform X1	6.91121	6.20141	√	√
D11:24571378	intergenic;GhM_D11G2202(dist=26752),GhM_D11G2203(dist=7482)	TA	T	0.296	GhM_D11G2216	hypothetical protein B456_006G052400, partial	6.91121	6.20141	√	√
D11:24571378	intergenic;GhM_D11G2202(dist=26752),GhM_D11G2203(dist=7482)	TA	T	0.296	GhM_D11G2217	hypothetical protein B456_007G212900	6.91121	6.20141	√
D11:24571378	intergenic;GhM_D11G2202(dist=26752),GhM_D11G2203(dist=7482)	TA	T	0.296	GhM_D11G2218	hypothetical protein B456_007G213000, partial	6.91121	6.20141	√	√
D11:24571378	intergenic;GhM_D11G2202(dist=26752),GhM_D11G2203(dist=7482)	TA	T	0.296	GhM_D11G2219	uncharacterized protein LOC105803915 isoform X2	6.91121	6.20141	√	√
D11:24576600	intergenic;GhM_D11G2202(dist=31973),GhM_D11G2203(dist=2261)	G	GTA	0.3	GhM_D11G2196	very-long-chain 3-oxoacyl-CoA reductase	7.68959	7.09211	√
D11:24576600	intergenic;GhM_D11G2202(dist=31973),GhM_D11G2203(dist=2261)	G	GTA	0.3	GhM_D11G2197	Unknown	7.68959	7.09211
D11:24576600	intergenic;GhM_D11G2202(dist=31973),GhM_D11G2203(dist=2261)	G	GTA	0.3	GhM_D11G2198	uncharacterized protein LOC105803895 isoform X1	7.68959	7.09211	√
D11:24576600	intergenic;GhM_D11G2202(dist=31973),GhM_D11G2203(dist=2261)	G	GTA	0.3	GhM_D11G2199	uncharacterized protein LOC105803896 isoform X1	7.68959	7.09211	√
D11:24576600	intergenic;GhM_D11G2202(dist=31973),GhM_D11G2203(dist=2261)	G	GTA	0.3	GhM_D11G2200	Unknown	7.68959	7.09211	√
D11:24576600	intergenic;GhM_D11G2202(dist=31973),GhM_D11G2203(dist=2261)	G	GTA	0.3	GhM_D11G2201	hypothetical protein B456_007G211200	7.68959	7.09211
D11:24576600	intergenic;GhM_D11G2202(dist=31973),GhM_D11G2203(dist=2261)	G	GTA	0.3	GhM_D11G2202	uncharacterized protein LOC105803897	7.68959	7.09211	√
D11:24576600	intergenic;GhM_D11G2202(dist=31973),GhM_D11G2203(dist=2261)	G	GTA	0.3	GhM_D11G2203	uncharacterized protein LOC105803898 isoform X1	7.68959	7.09211	√	√
D11:24576600	intergenic;GhM_D11G2202(dist=31973),GhM_D11G2203(dist=2261)	G	GTA	0.3	GhM_D11G2204	patatin-like protein 5 isoform X1	7.68959	7.09211	√
D11:24576600	intergenic;GhM_D11G2202(dist=31973),GhM_D11G2203(dist=2261)	G	GTA	0.3	GhM_D11G2205	methionine aminopeptidase 1D, chloroplastic/mitochondrial	7.68959	7.09211	√	√
D11:24576600	intergenic;GhM_D11G2202(dist=31973),GhM_D11G2203(dist=2261)	G	GTA	0.3	GhM_D11G2206	cyclin-dependent kinase inhibitor 7-like isoform X2	7.68959	7.09211	√	√
D11:24576600	intergenic;GhM_D11G2202(dist=31973),GhM_D11G2203(dist=2261)	G	GTA	0.3	GhM_D11G2207	uncharacterized membrane protein At3g27390 isoform X2	7.68959	7.09211	√	√
D11:24576600	intergenic;GhM_D11G2202(dist=31973),GhM_D11G2203(dist=2261)	G	GTA	0.3	GhM_D11G2208	B3 domain-containing protein Os01g0234100-like isoform X1	7.68959	7.09211	√	√
D11:24576600	intergenic;GhM_D11G2202(dist=31973),GhM_D11G2203(dist=2261)	G	GTA	0.3	GhM_D11G2209	uncharacterized protein LOC105803907 isoform X2	7.68959	7.09211	√	√
D11:24576600	intergenic;GhM_D11G2202(dist=31973),GhM_D11G2203(dist=2261)	G	GTA	0.3	GhM_D11G2210	hypothetical protein F383_02490	7.68959	7.09211	√	√
D11:24576600	intergenic;GhM_D11G2202(dist=31973),GhM_D11G2203(dist=2261)	G	GTA	0.3	GhM_D11G2211	uncharacterized protein LOC105801065	7.68959	7.09211		√
D11:24576600	intergenic;GhM_D11G2202(dist=31973),GhM_D11G2203(dist=2261)	G	GTA	0.3	GhM_D11G2212	calmodulin-like protein 1	7.68959	7.09211	√	√
D11:24576600	intergenic;GhM_D11G2202(dist=31973),GhM_D11G2203(dist=2261)	G	GTA	0.3	GhM_D11G2213	multidrug and toxin extrusion protein 1-like	7.68959	7.09211	√	√
D11:24576600	intergenic;GhM_D11G2202(dist=31973),GhM_D11G2203(dist=2261)	G	GTA	0.3	GhM_D11G2214	pentatricopeptide repeat-containing protein At3g16610-like	7.68959	7.09211	√	√
D11:24576600	intergenic;GhM_D11G2202(dist=31973),GhM_D11G2203(dist=2261)	G	GTA	0.3	GhM_D11G2215	red chlorophyll catabolite reductase, chloroplastic isoform X1	7.68959	7.09211	√	√
D11:24576600	intergenic;GhM_D11G2202(dist=31973),GhM_D11G2203(dist=2261)	G	GTA	0.3	GhM_D11G2216	hypothetical protein B456_006G052400, partial	7.68959	7.09211	√	√
D11:24576600	intergenic;GhM_D11G2202(dist=31973),GhM_D11G2203(dist=2261)	G	GTA	0.3	GhM_D11G2217	hypothetical protein B456_007G212900	7.68959	7.09211	√
D11:24576600	intergenic;GhM_D11G2202(dist=31973),GhM_D11G2203(dist=2261)	G	GTA	0.3	GhM_D11G2218	hypothetical protein B456_007G213000, partial	7.68959	7.09211	√	√
D11:24576600	intergenic;GhM_D11G2202(dist=31973),GhM_D11G2203(dist=2261)	G	GTA	0.3	GhM_D11G2219	uncharacterized protein LOC105803915 isoform X2	7.68959	7.09211	√	√
D11:24577521	intergenic;GhM_D11G2202(dist=32894),GhM_D11G2203(dist=1340)	G	GA	0.298	GhM_D11G2196	very-long-chain 3-oxoacyl-CoA reductase	5.58723	-	√
D11:24577521	intergenic;GhM_D11G2202(dist=32894),GhM_D11G2203(dist=1340)	G	GA	0.298	GhM_D11G2197	Unknown	5.58723	-
D11:24577521	intergenic;GhM_D11G2202(dist=32894),GhM_D11G2203(dist=1340)	G	GA	0.298	GhM_D11G2198	uncharacterized protein LOC105803895 isoform X1	5.58723	-	√
D11:24577521	intergenic;GhM_D11G2202(dist=32894),GhM_D11G2203(dist=1340)	G	GA	0.298	GhM_D11G2199	uncharacterized protein LOC105803896 isoform X1	5.58723	-	√
D11:24577521	intergenic;GhM_D11G2202(dist=32894),GhM_D11G2203(dist=1340)	G	GA	0.298	GhM_D11G2200	Unknown	5.58723	-	√
D11:24577521	intergenic;GhM_D11G2202(dist=32894),GhM_D11G2203(dist=1340)	G	GA	0.298	GhM_D11G2201	hypothetical protein B456_007G211200	5.58723	-
D11:24577521	intergenic;GhM_D11G2202(dist=32894),GhM_D11G2203(dist=1340)	G	GA	0.298	GhM_D11G2202	uncharacterized protein LOC105803897	5.58723	-	√
D11:24577521	intergenic;GhM_D11G2202(dist=32894),GhM_D11G2203(dist=1340)	G	GA	0.298	GhM_D11G2203	uncharacterized protein LOC105803898 isoform X1	5.58723	-	√	√
D11:24577521	intergenic;GhM_D11G2202(dist=32894),GhM_D11G2203(dist=1340)	G	GA	0.298	GhM_D11G2204	patatin-like protein 5 isoform X1	5.58723	-	√
D11:24577521	intergenic;GhM_D11G2202(dist=32894),GhM_D11G2203(dist=1340)	G	GA	0.298	GhM_D11G2205	methionine aminopeptidase 1D, chloroplastic/mitochondrial	5.58723	-	√	√
D11:24577521	intergenic;GhM_D11G2202(dist=32894),GhM_D11G2203(dist=1340)	G	GA	0.298	GhM_D11G2206	cyclin-dependent kinase inhibitor 7-like isoform X2	5.58723	-	√	√
D11:24577521	intergenic;GhM_D11G2202(dist=32894),GhM_D11G2203(dist=1340)	G	GA	0.298	GhM_D11G2207	uncharacterized membrane protein At3g27390 isoform X2	5.58723	-	√	√
D11:24577521	intergenic;GhM_D11G2202(dist=32894),GhM_D11G2203(dist=1340)	G	GA	0.298	GhM_D11G2208	B3 domain-containing protein Os01g0234100-like isoform X1	5.58723	-	√	√
D11:24577521	intergenic;GhM_D11G2202(dist=32894),GhM_D11G2203(dist=1340)	G	GA	0.298	GhM_D11G2209	uncharacterized protein LOC105803907 isoform X2	5.58723	-	√	√
D11:24577521	intergenic;GhM_D11G2202(dist=32894),GhM_D11G2203(dist=1340)	G	GA	0.298	GhM_D11G2210	hypothetical protein F383_02490	5.58723	-	√	√
D11:24577521	intergenic;GhM_D11G2202(dist=32894),GhM_D11G2203(dist=1340)	G	GA	0.298	GhM_D11G2211	uncharacterized protein LOC105801065	5.58723	-		√
D11:24577521	intergenic;GhM_D11G2202(dist=32894),GhM_D11G2203(dist=1340)	G	GA	0.298	GhM_D11G2212	calmodulin-like protein 1	5.58723	-	√	√
D11:24577521	intergenic;GhM_D11G2202(dist=32894),GhM_D11G2203(dist=1340)	G	GA	0.298	GhM_D11G2213	multidrug and toxin extrusion protein 1-like	5.58723	-	√	√
D11:24577521	intergenic;GhM_D11G2202(dist=32894),GhM_D11G2203(dist=1340)	G	GA	0.298	GhM_D11G2214	pentatricopeptide repeat-containing protein At3g16610-like	5.58723	-	√	√
D11:24577521	intergenic;GhM_D11G2202(dist=32894),GhM_D11G2203(dist=1340)	G	GA	0.298	GhM_D11G2215	red chlorophyll catabolite reductase, chloroplastic isoform X1	5.58723	-	√	√
D11:24577521	intergenic;GhM_D11G2202(dist=32894),GhM_D11G2203(dist=1340)	G	GA	0.298	GhM_D11G2216	hypothetical protein B456_006G052400, partial	5.58723	-	√	√
D11:24577521	intergenic;GhM_D11G2202(dist=32894),GhM_D11G2203(dist=1340)	G	GA	0.298	GhM_D11G2217	hypothetical protein B456_007G212900	5.58723	-	√
D11:24577521	intergenic;GhM_D11G2202(dist=32894),GhM_D11G2203(dist=1340)	G	GA	0.298	GhM_D11G2218	hypothetical protein B456_007G213000, partial	5.58723	-	√	√
D11:24577521	intergenic;GhM_D11G2202(dist=32894),GhM_D11G2203(dist=1340)	G	GA	0.298	GhM_D11G2219	uncharacterized protein LOC105803915 isoform X2	5.58723	-	√	√
D11:24579103	UTR3;GhM_D11G2203	T	TAACA	0.294	GhM_D11G2196	very-long-chain 3-oxoacyl-CoA reductase	6.77942	6.10069	√
D11:24579103	UTR3;GhM_D11G2203	T	TAACA	0.294	GhM_D11G2197	Unknown	6.77942	6.10069
D11:24579103	UTR3;GhM_D11G2203	T	TAACA	0.294	GhM_D11G2198	uncharacterized protein LOC105803895 isoform X1	6.77942	6.10069	√
D11:24579103	UTR3;GhM_D11G2203	T	TAACA	0.294	GhM_D11G2199	uncharacterized protein LOC105803896 isoform X1	6.77942	6.10069	√
D11:24579103	UTR3;GhM_D11G2203	T	TAACA	0.294	GhM_D11G2200	Unknown	6.77942	6.10069	√
D11:24579103	UTR3;GhM_D11G2203	T	TAACA	0.294	GhM_D11G2201	hypothetical protein B456_007G211200	6.77942	6.10069
D11:24579103	UTR3;GhM_D11G2203	T	TAACA	0.294	GhM_D11G2202	uncharacterized protein LOC105803897	6.77942	6.10069	√
D11:24579103	UTR3;GhM_D11G2203	T	TAACA	0.294	GhM_D11G2203	uncharacterized protein LOC105803898 isoform X1	6.77942	6.10069	√	√
D11:24579103	UTR3;GhM_D11G2203	T	TAACA	0.294	GhM_D11G2204	patatin-like protein 5 isoform X1	6.77942	6.10069	√
D11:24579103	UTR3;GhM_D11G2203	T	TAACA	0.294	GhM_D11G2205	methionine aminopeptidase 1D, chloroplastic/mitochondrial	6.77942	6.10069	√	√
D11:24579103	UTR3;GhM_D11G2203	T	TAACA	0.294	GhM_D11G2206	cyclin-dependent kinase inhibitor 7-like isoform X2	6.77942	6.10069	√	√
D11:24579103	UTR3;GhM_D11G2203	T	TAACA	0.294	GhM_D11G2207	uncharacterized membrane protein At3g27390 isoform X2	6.77942	6.10069	√	√
D11:24579103	UTR3;GhM_D11G2203	T	TAACA	0.294	GhM_D11G2208	B3 domain-containing protein Os01g0234100-like isoform X1	6.77942	6.10069	√	√
D11:24579103	UTR3;GhM_D11G2203	T	TAACA	0.294	GhM_D11G2209	uncharacterized protein LOC105803907 isoform X2	6.77942	6.10069	√	√
D11:24579103	UTR3;GhM_D11G2203	T	TAACA	0.294	GhM_D11G2210	hypothetical protein F383_02490	6.77942	6.10069	√	√
D11:24579103	UTR3;GhM_D11G2203	T	TAACA	0.294	GhM_D11G2211	uncharacterized protein LOC105801065	6.77942	6.10069		√
D11:24579103	UTR3;GhM_D11G2203	T	TAACA	0.294	GhM_D11G2212	calmodulin-like protein 1	6.77942	6.10069	√	√
D11:24579103	UTR3;GhM_D11G2203	T	TAACA	0.294	GhM_D11G2213	multidrug and toxin extrusion protein 1-like	6.77942	6.10069	√	√
D11:24579103	UTR3;GhM_D11G2203	T	TAACA	0.294	GhM_D11G2214	pentatricopeptide repeat-containing protein At3g16610-like	6.77942	6.10069	√	√
D11:24579103	UTR3;GhM_D11G2203	T	TAACA	0.294	GhM_D11G2215	red chlorophyll catabolite reductase, chloroplastic isoform X1	6.77942	6.10069	√	√
D11:24579103	UTR3;GhM_D11G2203	T	TAACA	0.294	GhM_D11G2216	hypothetical protein B456_006G052400, partial	6.77942	6.10069	√	√
D11:24579103	UTR3;GhM_D11G2203	T	TAACA	0.294	GhM_D11G2217	hypothetical protein B456_007G212900	6.77942	6.10069	√
D11:24579103	UTR3;GhM_D11G2203	T	TAACA	0.294	GhM_D11G2218	hypothetical protein B456_007G213000, partial	6.77942	6.10069	√	√
D11:24579103	UTR3;GhM_D11G2203	T	TAACA	0.294	GhM_D11G2219	uncharacterized protein LOC105803915 isoform X2	6.77942	6.10069	√	√
D11:24585137	intergenic;GhM_D11G2203(dist=1315),GhM_D11G2204(dist=52702)	A	ATTGTGTT	0.287	GhM_D11G2196	very-long-chain 3-oxoacyl-CoA reductase	6.8511	6.02477	√
D11:24585137	intergenic;GhM_D11G2203(dist=1315),GhM_D11G2204(dist=52702)	A	ATTGTGTT	0.287	GhM_D11G2197	Unknown	6.8511	6.02477
D11:24585137	intergenic;GhM_D11G2203(dist=1315),GhM_D11G2204(dist=52702)	A	ATTGTGTT	0.287	GhM_D11G2198	uncharacterized protein LOC105803895 isoform X1	6.8511	6.02477	√
D11:24585137	intergenic;GhM_D11G2203(dist=1315),GhM_D11G2204(dist=52702)	A	ATTGTGTT	0.287	GhM_D11G2199	uncharacterized protein LOC105803896 isoform X1	6.8511	6.02477	√
D11:24585137	intergenic;GhM_D11G2203(dist=1315),GhM_D11G2204(dist=52702)	A	ATTGTGTT	0.287	GhM_D11G2200	Unknown	6.8511	6.02477	√
D11:24585137	intergenic;GhM_D11G2203(dist=1315),GhM_D11G2204(dist=52702)	A	ATTGTGTT	0.287	GhM_D11G2201	hypothetical protein B456_007G211200	6.8511	6.02477
D11:24585137	intergenic;GhM_D11G2203(dist=1315),GhM_D11G2204(dist=52702)	A	ATTGTGTT	0.287	GhM_D11G2202	uncharacterized protein LOC105803897	6.8511	6.02477	√
D11:24585137	intergenic;GhM_D11G2203(dist=1315),GhM_D11G2204(dist=52702)	A	ATTGTGTT	0.287	GhM_D11G2203	uncharacterized protein LOC105803898 isoform X1	6.8511	6.02477	√	√
D11:24585137	intergenic;GhM_D11G2203(dist=1315),GhM_D11G2204(dist=52702)	A	ATTGTGTT	0.287	GhM_D11G2204	patatin-like protein 5 isoform X1	6.8511	6.02477	√
D11:24585137	intergenic;GhM_D11G2203(dist=1315),GhM_D11G2204(dist=52702)	A	ATTGTGTT	0.287	GhM_D11G2205	methionine aminopeptidase 1D, chloroplastic/mitochondrial	6.8511	6.02477	√	√
D11:24585137	intergenic;GhM_D11G2203(dist=1315),GhM_D11G2204(dist=52702)	A	ATTGTGTT	0.287	GhM_D11G2206	cyclin-dependent kinase inhibitor 7-like isoform X2	6.8511	6.02477	√	√
D11:24585137	intergenic;GhM_D11G2203(dist=1315),GhM_D11G2204(dist=52702)	A	ATTGTGTT	0.287	GhM_D11G2207	uncharacterized membrane protein At3g27390 isoform X2	6.8511	6.02477	√	√
D11:24585137	intergenic;GhM_D11G2203(dist=1315),GhM_D11G2204(dist=52702)	A	ATTGTGTT	0.287	GhM_D11G2208	B3 domain-containing protein Os01g0234100-like isoform X1	6.8511	6.02477	√	√
D11:24585137	intergenic;GhM_D11G2203(dist=1315),GhM_D11G2204(dist=52702)	A	ATTGTGTT	0.287	GhM_D11G2209	uncharacterized protein LOC105803907 isoform X2	6.8511	6.02477	√	√
D11:24585137	intergenic;GhM_D11G2203(dist=1315),GhM_D11G2204(dist=52702)	A	ATTGTGTT	0.287	GhM_D11G2210	hypothetical protein F383_02490	6.8511	6.02477	√	√
D11:24585137	intergenic;GhM_D11G2203(dist=1315),GhM_D11G2204(dist=52702)	A	ATTGTGTT	0.287	GhM_D11G2211	uncharacterized protein LOC105801065	6.8511	6.02477		√
D11:24585137	intergenic;GhM_D11G2203(dist=1315),GhM_D11G2204(dist=52702)	A	ATTGTGTT	0.287	GhM_D11G2212	calmodulin-like protein 1	6.8511	6.02477	√	√
D11:24585137	intergenic;GhM_D11G2203(dist=1315),GhM_D11G2204(dist=52702)	A	ATTGTGTT	0.287	GhM_D11G2213	multidrug and toxin extrusion protein 1-like	6.8511	6.02477	√	√
D11:24585137	intergenic;GhM_D11G2203(dist=1315),GhM_D11G2204(dist=52702)	A	ATTGTGTT	0.287	GhM_D11G2214	pentatricopeptide repeat-containing protein At3g16610-like	6.8511	6.02477	√	√
D11:24585137	intergenic;GhM_D11G2203(dist=1315),GhM_D11G2204(dist=52702)	A	ATTGTGTT	0.287	GhM_D11G2215	red chlorophyll catabolite reductase, chloroplastic isoform X1	6.8511	6.02477	√	√
D11:24585137	intergenic;GhM_D11G2203(dist=1315),GhM_D11G2204(dist=52702)	A	ATTGTGTT	0.287	GhM_D11G2216	hypothetical protein B456_006G052400, partial	6.8511	6.02477	√	√
D11:24585137	intergenic;GhM_D11G2203(dist=1315),GhM_D11G2204(dist=52702)	A	ATTGTGTT	0.287	GhM_D11G2217	hypothetical protein B456_007G212900	6.8511	6.02477	√
D11:24585137	intergenic;GhM_D11G2203(dist=1315),GhM_D11G2204(dist=52702)	A	ATTGTGTT	0.287	GhM_D11G2218	hypothetical protein B456_007G213000, partial	6.8511	6.02477	√	√
D11:24585137	intergenic;GhM_D11G2203(dist=1315),GhM_D11G2204(dist=52702)	A	ATTGTGTT	0.287	GhM_D11G2219	uncharacterized protein LOC105803915 isoform X2	6.8511	6.02477	√	√
D11:24585137	intergenic;GhM_D11G2203(dist=1315),GhM_D11G2204(dist=52702)	A	ATTGTGTT	0.287	GhM_D11G2220	CLK4-associating serine/arginine rich protein	6.8511	6.02477	√	√
D11:24587873	intergenic;GhM_D11G2203(dist=4052),GhM_D11G2204(dist=49965)	GT	G	0.322	GhM_D11G2196	very-long-chain 3-oxoacyl-CoA reductase	5.64403	-	√
D11:24587873	intergenic;GhM_D11G2203(dist=4052),GhM_D11G2204(dist=49965)	GT	G	0.322	GhM_D11G2197	Unknown	5.64403	-
D11:24587873	intergenic;GhM_D11G2203(dist=4052),GhM_D11G2204(dist=49965)	GT	G	0.322	GhM_D11G2198	uncharacterized protein LOC105803895 isoform X1	5.64403	-	√
D11:24587873	intergenic;GhM_D11G2203(dist=4052),GhM_D11G2204(dist=49965)	GT	G	0.322	GhM_D11G2199	uncharacterized protein LOC105803896 isoform X1	5.64403	-	√
D11:24587873	intergenic;GhM_D11G2203(dist=4052),GhM_D11G2204(dist=49965)	GT	G	0.322	GhM_D11G2200	Unknown	5.64403	-	√
D11:24587873	intergenic;GhM_D11G2203(dist=4052),GhM_D11G2204(dist=49965)	GT	G	0.322	GhM_D11G2201	hypothetical protein B456_007G211200	5.64403	-
D11:24587873	intergenic;GhM_D11G2203(dist=4052),GhM_D11G2204(dist=49965)	GT	G	0.322	GhM_D11G2202	uncharacterized protein LOC105803897	5.64403	-	√
D11:24587873	intergenic;GhM_D11G2203(dist=4052),GhM_D11G2204(dist=49965)	GT	G	0.322	GhM_D11G2203	uncharacterized protein LOC105803898 isoform X1	5.64403	-	√	√
D11:24587873	intergenic;GhM_D11G2203(dist=4052),GhM_D11G2204(dist=49965)	GT	G	0.322	GhM_D11G2204	patatin-like protein 5 isoform X1	5.64403	-	√
D11:24587873	intergenic;GhM_D11G2203(dist=4052),GhM_D11G2204(dist=49965)	GT	G	0.322	GhM_D11G2205	methionine aminopeptidase 1D, chloroplastic/mitochondrial	5.64403	-	√	√
D11:24587873	intergenic;GhM_D11G2203(dist=4052),GhM_D11G2204(dist=49965)	GT	G	0.322	GhM_D11G2206	cyclin-dependent kinase inhibitor 7-like isoform X2	5.64403	-	√	√
D11:24587873	intergenic;GhM_D11G2203(dist=4052),GhM_D11G2204(dist=49965)	GT	G	0.322	GhM_D11G2207	uncharacterized membrane protein At3g27390 isoform X2	5.64403	-	√	√
D11:24587873	intergenic;GhM_D11G2203(dist=4052),GhM_D11G2204(dist=49965)	GT	G	0.322	GhM_D11G2208	B3 domain-containing protein Os01g0234100-like isoform X1	5.64403	-	√	√
D11:24587873	intergenic;GhM_D11G2203(dist=4052),GhM_D11G2204(dist=49965)	GT	G	0.322	GhM_D11G2209	uncharacterized protein LOC105803907 isoform X2	5.64403	-	√	√
D11:24587873	intergenic;GhM_D11G2203(dist=4052),GhM_D11G2204(dist=49965)	GT	G	0.322	GhM_D11G2210	hypothetical protein F383_02490	5.64403	-	√	√
D11:24587873	intergenic;GhM_D11G2203(dist=4052),GhM_D11G2204(dist=49965)	GT	G	0.322	GhM_D11G2211	uncharacterized protein LOC105801065	5.64403	-		√
D11:24587873	intergenic;GhM_D11G2203(dist=4052),GhM_D11G2204(dist=49965)	GT	G	0.322	GhM_D11G2212	calmodulin-like protein 1	5.64403	-	√	√
D11:24587873	intergenic;GhM_D11G2203(dist=4052),GhM_D11G2204(dist=49965)	GT	G	0.322	GhM_D11G2213	multidrug and toxin extrusion protein 1-like	5.64403	-	√	√
D11:24587873	intergenic;GhM_D11G2203(dist=4052),GhM_D11G2204(dist=49965)	GT	G	0.322	GhM_D11G2214	pentatricopeptide repeat-containing protein At3g16610-like	5.64403	-	√	√
D11:24587873	intergenic;GhM_D11G2203(dist=4052),GhM_D11G2204(dist=49965)	GT	G	0.322	GhM_D11G2215	red chlorophyll catabolite reductase, chloroplastic isoform X1	5.64403	-	√	√
D11:24587873	intergenic;GhM_D11G2203(dist=4052),GhM_D11G2204(dist=49965)	GT	G	0.322	GhM_D11G2216	hypothetical protein B456_006G052400, partial	5.64403	-	√	√
D11:24587873	intergenic;GhM_D11G2203(dist=4052),GhM_D11G2204(dist=49965)	GT	G	0.322	GhM_D11G2217	hypothetical protein B456_007G212900	5.64403	-	√
D11:24587873	intergenic;GhM_D11G2203(dist=4052),GhM_D11G2204(dist=49965)	GT	G	0.322	GhM_D11G2218	hypothetical protein B456_007G213000, partial	5.64403	-	√	√
D11:24587873	intergenic;GhM_D11G2203(dist=4052),GhM_D11G2204(dist=49965)	GT	G	0.322	GhM_D11G2219	uncharacterized protein LOC105803915 isoform X2	5.64403	-	√	√
D11:24587873	intergenic;GhM_D11G2203(dist=4052),GhM_D11G2204(dist=49965)	GT	G	0.322	GhM_D11G2220	CLK4-associating serine/arginine rich protein	5.64403	-	√	√
D11:24588358	intergenic;GhM_D11G2203(dist=4537),GhM_D11G2204(dist=49480)	CT	C	0.302	GhM_D11G2196	very-long-chain 3-oxoacyl-CoA reductase	7.69128	7.01777	√
D11:24588358	intergenic;GhM_D11G2203(dist=4537),GhM_D11G2204(dist=49480)	CT	C	0.302	GhM_D11G2197	Unknown	7.69128	7.01777
D11:24588358	intergenic;GhM_D11G2203(dist=4537),GhM_D11G2204(dist=49480)	CT	C	0.302	GhM_D11G2198	uncharacterized protein LOC105803895 isoform X1	7.69128	7.01777	√
D11:24588358	intergenic;GhM_D11G2203(dist=4537),GhM_D11G2204(dist=49480)	CT	C	0.302	GhM_D11G2199	uncharacterized protein LOC105803896 isoform X1	7.69128	7.01777	√
D11:24588358	intergenic;GhM_D11G2203(dist=4537),GhM_D11G2204(dist=49480)	CT	C	0.302	GhM_D11G2200	Unknown	7.69128	7.01777	√
D11:24588358	intergenic;GhM_D11G2203(dist=4537),GhM_D11G2204(dist=49480)	CT	C	0.302	GhM_D11G2201	hypothetical protein B456_007G211200	7.69128	7.01777
D11:24588358	intergenic;GhM_D11G2203(dist=4537),GhM_D11G2204(dist=49480)	CT	C	0.302	GhM_D11G2202	uncharacterized protein LOC105803897	7.69128	7.01777	√
D11:24588358	intergenic;GhM_D11G2203(dist=4537),GhM_D11G2204(dist=49480)	CT	C	0.302	GhM_D11G2203	uncharacterized protein LOC105803898 isoform X1	7.69128	7.01777	√	√
D11:24588358	intergenic;GhM_D11G2203(dist=4537),GhM_D11G2204(dist=49480)	CT	C	0.302	GhM_D11G2204	patatin-like protein 5 isoform X1	7.69128	7.01777	√
D11:24588358	intergenic;GhM_D11G2203(dist=4537),GhM_D11G2204(dist=49480)	CT	C	0.302	GhM_D11G2205	methionine aminopeptidase 1D, chloroplastic/mitochondrial	7.69128	7.01777	√	√
D11:24588358	intergenic;GhM_D11G2203(dist=4537),GhM_D11G2204(dist=49480)	CT	C	0.302	GhM_D11G2206	cyclin-dependent kinase inhibitor 7-like isoform X2	7.69128	7.01777	√	√
D11:24588358	intergenic;GhM_D11G2203(dist=4537),GhM_D11G2204(dist=49480)	CT	C	0.302	GhM_D11G2207	uncharacterized membrane protein At3g27390 isoform X2	7.69128	7.01777	√	√
D11:24588358	intergenic;GhM_D11G2203(dist=4537),GhM_D11G2204(dist=49480)	CT	C	0.302	GhM_D11G2208	B3 domain-containing protein Os01g0234100-like isoform X1	7.69128	7.01777	√	√
D11:24588358	intergenic;GhM_D11G2203(dist=4537),GhM_D11G2204(dist=49480)	CT	C	0.302	GhM_D11G2209	uncharacterized protein LOC105803907 isoform X2	7.69128	7.01777	√	√
D11:24588358	intergenic;GhM_D11G2203(dist=4537),GhM_D11G2204(dist=49480)	CT	C	0.302	GhM_D11G2210	hypothetical protein F383_02490	7.69128	7.01777	√	√
D11:24588358	intergenic;GhM_D11G2203(dist=4537),GhM_D11G2204(dist=49480)	CT	C	0.302	GhM_D11G2211	uncharacterized protein LOC105801065	7.69128	7.01777		√
D11:24588358	intergenic;GhM_D11G2203(dist=4537),GhM_D11G2204(dist=49480)	CT	C	0.302	GhM_D11G2212	calmodulin-like protein 1	7.69128	7.01777	√	√
D11:24588358	intergenic;GhM_D11G2203(dist=4537),GhM_D11G2204(dist=49480)	CT	C	0.302	GhM_D11G2213	multidrug and toxin extrusion protein 1-like	7.69128	7.01777	√	√
D11:24588358	intergenic;GhM_D11G2203(dist=4537),GhM_D11G2204(dist=49480)	CT	C	0.302	GhM_D11G2214	pentatricopeptide repeat-containing protein At3g16610-like	7.69128	7.01777	√	√
D11:24588358	intergenic;GhM_D11G2203(dist=4537),GhM_D11G2204(dist=49480)	CT	C	0.302	GhM_D11G2215	red chlorophyll catabolite reductase, chloroplastic isoform X1	7.69128	7.01777	√	√
D11:24588358	intergenic;GhM_D11G2203(dist=4537),GhM_D11G2204(dist=49480)	CT	C	0.302	GhM_D11G2216	hypothetical protein B456_006G052400, partial	7.69128	7.01777	√	√
D11:24588358	intergenic;GhM_D11G2203(dist=4537),GhM_D11G2204(dist=49480)	CT	C	0.302	GhM_D11G2217	hypothetical protein B456_007G212900	7.69128	7.01777	√
D11:24588358	intergenic;GhM_D11G2203(dist=4537),GhM_D11G2204(dist=49480)	CT	C	0.302	GhM_D11G2218	hypothetical protein B456_007G213000, partial	7.69128	7.01777	√	√
D11:24588358	intergenic;GhM_D11G2203(dist=4537),GhM_D11G2204(dist=49480)	CT	C	0.302	GhM_D11G2219	uncharacterized protein LOC105803915 isoform X2	7.69128	7.01777	√	√
D11:24588358	intergenic;GhM_D11G2203(dist=4537),GhM_D11G2204(dist=49480)	CT	C	0.302	GhM_D11G2220	CLK4-associating serine/arginine rich protein	7.69128	7.01777	√	√
D11:24594395	intergenic;GhM_D11G2203(dist=10574),GhM_D11G2204(dist=43442)	AGT	A	0.298	GhM_D11G2196	very-long-chain 3-oxoacyl-CoA reductase	7.72219	6.89096	√
D11:24594395	intergenic;GhM_D11G2203(dist=10574),GhM_D11G2204(dist=43442)	AGT	A	0.298	GhM_D11G2197	Unknown	7.72219	6.89096
D11:24594395	intergenic;GhM_D11G2203(dist=10574),GhM_D11G2204(dist=43442)	AGT	A	0.298	GhM_D11G2198	uncharacterized protein LOC105803895 isoform X1	7.72219	6.89096	√
D11:24594395	intergenic;GhM_D11G2203(dist=10574),GhM_D11G2204(dist=43442)	AGT	A	0.298	GhM_D11G2199	uncharacterized protein LOC105803896 isoform X1	7.72219	6.89096	√
D11:24594395	intergenic;GhM_D11G2203(dist=10574),GhM_D11G2204(dist=43442)	AGT	A	0.298	GhM_D11G2200	Unknown	7.72219	6.89096	√
D11:24594395	intergenic;GhM_D11G2203(dist=10574),GhM_D11G2204(dist=43442)	AGT	A	0.298	GhM_D11G2201	hypothetical protein B456_007G211200	7.72219	6.89096
D11:24594395	intergenic;GhM_D11G2203(dist=10574),GhM_D11G2204(dist=43442)	AGT	A	0.298	GhM_D11G2202	uncharacterized protein LOC105803897	7.72219	6.89096	√
D11:24594395	intergenic;GhM_D11G2203(dist=10574),GhM_D11G2204(dist=43442)	AGT	A	0.298	GhM_D11G2203	uncharacterized protein LOC105803898 isoform X1	7.72219	6.89096	√	√
D11:24594395	intergenic;GhM_D11G2203(dist=10574),GhM_D11G2204(dist=43442)	AGT	A	0.298	GhM_D11G2204	patatin-like protein 5 isoform X1	7.72219	6.89096	√
D11:24594395	intergenic;GhM_D11G2203(dist=10574),GhM_D11G2204(dist=43442)	AGT	A	0.298	GhM_D11G2205	methionine aminopeptidase 1D, chloroplastic/mitochondrial	7.72219	6.89096	√	√
D11:24594395	intergenic;GhM_D11G2203(dist=10574),GhM_D11G2204(dist=43442)	AGT	A	0.298	GhM_D11G2206	cyclin-dependent kinase inhibitor 7-like isoform X2	7.72219	6.89096	√	√
D11:24594395	intergenic;GhM_D11G2203(dist=10574),GhM_D11G2204(dist=43442)	AGT	A	0.298	GhM_D11G2207	uncharacterized membrane protein At3g27390 isoform X2	7.72219	6.89096	√	√
D11:24594395	intergenic;GhM_D11G2203(dist=10574),GhM_D11G2204(dist=43442)	AGT	A	0.298	GhM_D11G2208	B3 domain-containing protein Os01g0234100-like isoform X1	7.72219	6.89096	√	√
D11:24594395	intergenic;GhM_D11G2203(dist=10574),GhM_D11G2204(dist=43442)	AGT	A	0.298	GhM_D11G2209	uncharacterized protein LOC105803907 isoform X2	7.72219	6.89096	√	√
D11:24594395	intergenic;GhM_D11G2203(dist=10574),GhM_D11G2204(dist=43442)	AGT	A	0.298	GhM_D11G2210	hypothetical protein F383_02490	7.72219	6.89096	√	√
D11:24594395	intergenic;GhM_D11G2203(dist=10574),GhM_D11G2204(dist=43442)	AGT	A	0.298	GhM_D11G2211	uncharacterized protein LOC105801065	7.72219	6.89096		√
D11:24594395	intergenic;GhM_D11G2203(dist=10574),GhM_D11G2204(dist=43442)	AGT	A	0.298	GhM_D11G2212	calmodulin-like protein 1	7.72219	6.89096	√	√
D11:24594395	intergenic;GhM_D11G2203(dist=10574),GhM_D11G2204(dist=43442)	AGT	A	0.298	GhM_D11G2213	multidrug and toxin extrusion protein 1-like	7.72219	6.89096	√	√
D11:24594395	intergenic;GhM_D11G2203(dist=10574),GhM_D11G2204(dist=43442)	AGT	A	0.298	GhM_D11G2214	pentatricopeptide repeat-containing protein At3g16610-like	7.72219	6.89096	√	√
D11:24594395	intergenic;GhM_D11G2203(dist=10574),GhM_D11G2204(dist=43442)	AGT	A	0.298	GhM_D11G2215	red chlorophyll catabolite reductase, chloroplastic isoform X1	7.72219	6.89096	√	√
D11:24594395	intergenic;GhM_D11G2203(dist=10574),GhM_D11G2204(dist=43442)	AGT	A	0.298	GhM_D11G2216	hypothetical protein B456_006G052400, partial	7.72219	6.89096	√	√
D11:24594395	intergenic;GhM_D11G2203(dist=10574),GhM_D11G2204(dist=43442)	AGT	A	0.298	GhM_D11G2217	hypothetical protein B456_007G212900	7.72219	6.89096	√
D11:24594395	intergenic;GhM_D11G2203(dist=10574),GhM_D11G2204(dist=43442)	AGT	A	0.298	GhM_D11G2218	hypothetical protein B456_007G213000, partial	7.72219	6.89096	√	√
D11:24594395	intergenic;GhM_D11G2203(dist=10574),GhM_D11G2204(dist=43442)	AGT	A	0.298	GhM_D11G2219	uncharacterized protein LOC105803915 isoform X2	7.72219	6.89096	√	√
D11:24594395	intergenic;GhM_D11G2203(dist=10574),GhM_D11G2204(dist=43442)	AGT	A	0.298	GhM_D11G2220	CLK4-associating serine/arginine rich protein	7.72219	6.89096	√	√
D11:24599840	intergenic;GhM_D11G2203(dist=16019),GhM_D11G2204(dist=37998)	GC	G	0.295	GhM_D11G2198	uncharacterized protein LOC105803895 isoform X1	7.59356	6.95362	√
D11:24599840	intergenic;GhM_D11G2203(dist=16019),GhM_D11G2204(dist=37998)	GC	G	0.295	GhM_D11G2199	uncharacterized protein LOC105803896 isoform X1	7.59356	6.95362	√
D11:24599840	intergenic;GhM_D11G2203(dist=16019),GhM_D11G2204(dist=37998)	GC	G	0.295	GhM_D11G2200	Unknown	7.59356	6.95362	√
D11:24599840	intergenic;GhM_D11G2203(dist=16019),GhM_D11G2204(dist=37998)	GC	G	0.295	GhM_D11G2201	hypothetical protein B456_007G211200	7.59356	6.95362
D11:24599840	intergenic;GhM_D11G2203(dist=16019),GhM_D11G2204(dist=37998)	GC	G	0.295	GhM_D11G2202	uncharacterized protein LOC105803897	7.59356	6.95362	√
D11:24599840	intergenic;GhM_D11G2203(dist=16019),GhM_D11G2204(dist=37998)	GC	G	0.295	GhM_D11G2203	uncharacterized protein LOC105803898 isoform X1	7.59356	6.95362	√	√
D11:24599840	intergenic;GhM_D11G2203(dist=16019),GhM_D11G2204(dist=37998)	GC	G	0.295	GhM_D11G2204	patatin-like protein 5 isoform X1	7.59356	6.95362	√
D11:24599840	intergenic;GhM_D11G2203(dist=16019),GhM_D11G2204(dist=37998)	GC	G	0.295	GhM_D11G2205	methionine aminopeptidase 1D, chloroplastic/mitochondrial	7.59356	6.95362	√	√
D11:24599840	intergenic;GhM_D11G2203(dist=16019),GhM_D11G2204(dist=37998)	GC	G	0.295	GhM_D11G2206	cyclin-dependent kinase inhibitor 7-like isoform X2	7.59356	6.95362	√	√
D11:24599840	intergenic;GhM_D11G2203(dist=16019),GhM_D11G2204(dist=37998)	GC	G	0.295	GhM_D11G2207	uncharacterized membrane protein At3g27390 isoform X2	7.59356	6.95362	√	√
D11:24599840	intergenic;GhM_D11G2203(dist=16019),GhM_D11G2204(dist=37998)	GC	G	0.295	GhM_D11G2208	B3 domain-containing protein Os01g0234100-like isoform X1	7.59356	6.95362	√	√
D11:24599840	intergenic;GhM_D11G2203(dist=16019),GhM_D11G2204(dist=37998)	GC	G	0.295	GhM_D11G2209	uncharacterized protein LOC105803907 isoform X2	7.59356	6.95362	√	√
D11:24599840	intergenic;GhM_D11G2203(dist=16019),GhM_D11G2204(dist=37998)	GC	G	0.295	GhM_D11G2210	hypothetical protein F383_02490	7.59356	6.95362	√	√
D11:24599840	intergenic;GhM_D11G2203(dist=16019),GhM_D11G2204(dist=37998)	GC	G	0.295	GhM_D11G2211	uncharacterized protein LOC105801065	7.59356	6.95362		√
D11:24599840	intergenic;GhM_D11G2203(dist=16019),GhM_D11G2204(dist=37998)	GC	G	0.295	GhM_D11G2212	calmodulin-like protein 1	7.59356	6.95362	√	√
D11:24599840	intergenic;GhM_D11G2203(dist=16019),GhM_D11G2204(dist=37998)	GC	G	0.295	GhM_D11G2213	multidrug and toxin extrusion protein 1-like	7.59356	6.95362	√	√
D11:24599840	intergenic;GhM_D11G2203(dist=16019),GhM_D11G2204(dist=37998)	GC	G	0.295	GhM_D11G2214	pentatricopeptide repeat-containing protein At3g16610-like	7.59356	6.95362	√	√
D11:24599840	intergenic;GhM_D11G2203(dist=16019),GhM_D11G2204(dist=37998)	GC	G	0.295	GhM_D11G2215	red chlorophyll catabolite reductase, chloroplastic isoform X1	7.59356	6.95362	√	√
D11:24599840	intergenic;GhM_D11G2203(dist=16019),GhM_D11G2204(dist=37998)	GC	G	0.295	GhM_D11G2216	hypothetical protein B456_006G052400, partial	7.59356	6.95362	√	√
D11:24599840	intergenic;GhM_D11G2203(dist=16019),GhM_D11G2204(dist=37998)	GC	G	0.295	GhM_D11G2217	hypothetical protein B456_007G212900	7.59356	6.95362	√
D11:24599840	intergenic;GhM_D11G2203(dist=16019),GhM_D11G2204(dist=37998)	GC	G	0.295	GhM_D11G2218	hypothetical protein B456_007G213000, partial	7.59356	6.95362	√	√
D11:24599840	intergenic;GhM_D11G2203(dist=16019),GhM_D11G2204(dist=37998)	GC	G	0.295	GhM_D11G2219	uncharacterized protein LOC105803915 isoform X2	7.59356	6.95362	√	√
D11:24599840	intergenic;GhM_D11G2203(dist=16019),GhM_D11G2204(dist=37998)	GC	G	0.295	GhM_D11G2220	CLK4-associating serine/arginine rich protein	7.59356	6.95362	√	√
D11:24599840	intergenic;GhM_D11G2203(dist=16019),GhM_D11G2204(dist=37998)	GC	G	0.295	GhM_D11G2221	uncharacterized protein LOC105803917	7.59356	6.95362	√
D11:24602154	intergenic;GhM_D11G2203(dist=18332),GhM_D11G2204(dist=35685)	C	CT	0.295	GhM_D11G2198	uncharacterized protein LOC105803895 isoform X1	6.26276	5.45593	√
D11:24602154	intergenic;GhM_D11G2203(dist=18332),GhM_D11G2204(dist=35685)	C	CT	0.295	GhM_D11G2199	uncharacterized protein LOC105803896 isoform X1	6.26276	5.45593	√
D11:24602154	intergenic;GhM_D11G2203(dist=18332),GhM_D11G2204(dist=35685)	C	CT	0.295	GhM_D11G2200	Unknown	6.26276	5.45593	√
D11:24602154	intergenic;GhM_D11G2203(dist=18332),GhM_D11G2204(dist=35685)	C	CT	0.295	GhM_D11G2201	hypothetical protein B456_007G211200	6.26276	5.45593
D11:24602154	intergenic;GhM_D11G2203(dist=18332),GhM_D11G2204(dist=35685)	C	CT	0.295	GhM_D11G2202	uncharacterized protein LOC105803897	6.26276	5.45593	√
D11:24602154	intergenic;GhM_D11G2203(dist=18332),GhM_D11G2204(dist=35685)	C	CT	0.295	GhM_D11G2203	uncharacterized protein LOC105803898 isoform X1	6.26276	5.45593	√	√
D11:24602154	intergenic;GhM_D11G2203(dist=18332),GhM_D11G2204(dist=35685)	C	CT	0.295	GhM_D11G2204	patatin-like protein 5 isoform X1	6.26276	5.45593	√
D11:24602154	intergenic;GhM_D11G2203(dist=18332),GhM_D11G2204(dist=35685)	C	CT	0.295	GhM_D11G2205	methionine aminopeptidase 1D, chloroplastic/mitochondrial	6.26276	5.45593	√	√
D11:24602154	intergenic;GhM_D11G2203(dist=18332),GhM_D11G2204(dist=35685)	C	CT	0.295	GhM_D11G2206	cyclin-dependent kinase inhibitor 7-like isoform X2	6.26276	5.45593	√	√
D11:24602154	intergenic;GhM_D11G2203(dist=18332),GhM_D11G2204(dist=35685)	C	CT	0.295	GhM_D11G2207	uncharacterized membrane protein At3g27390 isoform X2	6.26276	5.45593	√	√
D11:24602154	intergenic;GhM_D11G2203(dist=18332),GhM_D11G2204(dist=35685)	C	CT	0.295	GhM_D11G2208	B3 domain-containing protein Os01g0234100-like isoform X1	6.26276	5.45593	√	√
D11:24602154	intergenic;GhM_D11G2203(dist=18332),GhM_D11G2204(dist=35685)	C	CT	0.295	GhM_D11G2209	uncharacterized protein LOC105803907 isoform X2	6.26276	5.45593	√	√
D11:24602154	intergenic;GhM_D11G2203(dist=18332),GhM_D11G2204(dist=35685)	C	CT	0.295	GhM_D11G2210	hypothetical protein F383_02490	6.26276	5.45593	√	√
D11:24602154	intergenic;GhM_D11G2203(dist=18332),GhM_D11G2204(dist=35685)	C	CT	0.295	GhM_D11G2211	uncharacterized protein LOC105801065	6.26276	5.45593		√
D11:24602154	intergenic;GhM_D11G2203(dist=18332),GhM_D11G2204(dist=35685)	C	CT	0.295	GhM_D11G2212	calmodulin-like protein 1	6.26276	5.45593	√	√
D11:24602154	intergenic;GhM_D11G2203(dist=18332),GhM_D11G2204(dist=35685)	C	CT	0.295	GhM_D11G2213	multidrug and toxin extrusion protein 1-like	6.26276	5.45593	√	√
D11:24602154	intergenic;GhM_D11G2203(dist=18332),GhM_D11G2204(dist=35685)	C	CT	0.295	GhM_D11G2214	pentatricopeptide repeat-containing protein At3g16610-like	6.26276	5.45593	√	√
D11:24602154	intergenic;GhM_D11G2203(dist=18332),GhM_D11G2204(dist=35685)	C	CT	0.295	GhM_D11G2215	red chlorophyll catabolite reductase, chloroplastic isoform X1	6.26276	5.45593	√	√
D11:24602154	intergenic;GhM_D11G2203(dist=18332),GhM_D11G2204(dist=35685)	C	CT	0.295	GhM_D11G2216	hypothetical protein B456_006G052400, partial	6.26276	5.45593	√	√
D11:24602154	intergenic;GhM_D11G2203(dist=18332),GhM_D11G2204(dist=35685)	C	CT	0.295	GhM_D11G2217	hypothetical protein B456_007G212900	6.26276	5.45593	√
D11:24602154	intergenic;GhM_D11G2203(dist=18332),GhM_D11G2204(dist=35685)	C	CT	0.295	GhM_D11G2218	hypothetical protein B456_007G213000, partial	6.26276	5.45593	√	√
D11:24602154	intergenic;GhM_D11G2203(dist=18332),GhM_D11G2204(dist=35685)	C	CT	0.295	GhM_D11G2219	uncharacterized protein LOC105803915 isoform X2	6.26276	5.45593	√	√
D11:24602154	intergenic;GhM_D11G2203(dist=18332),GhM_D11G2204(dist=35685)	C	CT	0.295	GhM_D11G2220	CLK4-associating serine/arginine rich protein	6.26276	5.45593	√	√
D11:24602154	intergenic;GhM_D11G2203(dist=18332),GhM_D11G2204(dist=35685)	C	CT	0.295	GhM_D11G2221	uncharacterized protein LOC105803917	6.26276	5.45593	√
D11:24608685	intergenic;GhM_D11G2203(dist=24863),GhM_D11G2204(dist=29154)	A	AG	0.299	GhM_D11G2198	uncharacterized protein LOC105803895 isoform X1	7.42854	6.6125	√
D11:24608685	intergenic;GhM_D11G2203(dist=24863),GhM_D11G2204(dist=29154)	A	AG	0.299	GhM_D11G2199	uncharacterized protein LOC105803896 isoform X1	7.42854	6.6125	√
D11:24608685	intergenic;GhM_D11G2203(dist=24863),GhM_D11G2204(dist=29154)	A	AG	0.299	GhM_D11G2200	Unknown	7.42854	6.6125	√
D11:24608685	intergenic;GhM_D11G2203(dist=24863),GhM_D11G2204(dist=29154)	A	AG	0.299	GhM_D11G2201	hypothetical protein B456_007G211200	7.42854	6.6125
D11:24608685	intergenic;GhM_D11G2203(dist=24863),GhM_D11G2204(dist=29154)	A	AG	0.299	GhM_D11G2202	uncharacterized protein LOC105803897	7.42854	6.6125	√
D11:24608685	intergenic;GhM_D11G2203(dist=24863),GhM_D11G2204(dist=29154)	A	AG	0.299	GhM_D11G2203	uncharacterized protein LOC105803898 isoform X1	7.42854	6.6125	√	√
D11:24608685	intergenic;GhM_D11G2203(dist=24863),GhM_D11G2204(dist=29154)	A	AG	0.299	GhM_D11G2204	patatin-like protein 5 isoform X1	7.42854	6.6125	√
D11:24608685	intergenic;GhM_D11G2203(dist=24863),GhM_D11G2204(dist=29154)	A	AG	0.299	GhM_D11G2205	methionine aminopeptidase 1D, chloroplastic/mitochondrial	7.42854	6.6125	√	√
D11:24608685	intergenic;GhM_D11G2203(dist=24863),GhM_D11G2204(dist=29154)	A	AG	0.299	GhM_D11G2206	cyclin-dependent kinase inhibitor 7-like isoform X2	7.42854	6.6125	√	√
D11:24608685	intergenic;GhM_D11G2203(dist=24863),GhM_D11G2204(dist=29154)	A	AG	0.299	GhM_D11G2207	uncharacterized membrane protein At3g27390 isoform X2	7.42854	6.6125	√	√
D11:24608685	intergenic;GhM_D11G2203(dist=24863),GhM_D11G2204(dist=29154)	A	AG	0.299	GhM_D11G2208	B3 domain-containing protein Os01g0234100-like isoform X1	7.42854	6.6125	√	√
D11:24608685	intergenic;GhM_D11G2203(dist=24863),GhM_D11G2204(dist=29154)	A	AG	0.299	GhM_D11G2209	uncharacterized protein LOC105803907 isoform X2	7.42854	6.6125	√	√
D11:24608685	intergenic;GhM_D11G2203(dist=24863),GhM_D11G2204(dist=29154)	A	AG	0.299	GhM_D11G2210	hypothetical protein F383_02490	7.42854	6.6125	√	√
D11:24608685	intergenic;GhM_D11G2203(dist=24863),GhM_D11G2204(dist=29154)	A	AG	0.299	GhM_D11G2211	uncharacterized protein LOC105801065	7.42854	6.6125		√
D11:24608685	intergenic;GhM_D11G2203(dist=24863),GhM_D11G2204(dist=29154)	A	AG	0.299	GhM_D11G2212	calmodulin-like protein 1	7.42854	6.6125	√	√
D11:24608685	intergenic;GhM_D11G2203(dist=24863),GhM_D11G2204(dist=29154)	A	AG	0.299	GhM_D11G2213	multidrug and toxin extrusion protein 1-like	7.42854	6.6125	√	√
D11:24608685	intergenic;GhM_D11G2203(dist=24863),GhM_D11G2204(dist=29154)	A	AG	0.299	GhM_D11G2214	pentatricopeptide repeat-containing protein At3g16610-like	7.42854	6.6125	√	√
D11:24608685	intergenic;GhM_D11G2203(dist=24863),GhM_D11G2204(dist=29154)	A	AG	0.299	GhM_D11G2215	red chlorophyll catabolite reductase, chloroplastic isoform X1	7.42854	6.6125	√	√
D11:24608685	intergenic;GhM_D11G2203(dist=24863),GhM_D11G2204(dist=29154)	A	AG	0.299	GhM_D11G2216	hypothetical protein B456_006G052400, partial	7.42854	6.6125	√	√
D11:24608685	intergenic;GhM_D11G2203(dist=24863),GhM_D11G2204(dist=29154)	A	AG	0.299	GhM_D11G2217	hypothetical protein B456_007G212900	7.42854	6.6125	√
D11:24608685	intergenic;GhM_D11G2203(dist=24863),GhM_D11G2204(dist=29154)	A	AG	0.299	GhM_D11G2218	hypothetical protein B456_007G213000, partial	7.42854	6.6125	√	√
D11:24608685	intergenic;GhM_D11G2203(dist=24863),GhM_D11G2204(dist=29154)	A	AG	0.299	GhM_D11G2219	uncharacterized protein LOC105803915 isoform X2	7.42854	6.6125	√	√
D11:24608685	intergenic;GhM_D11G2203(dist=24863),GhM_D11G2204(dist=29154)	A	AG	0.299	GhM_D11G2220	CLK4-associating serine/arginine rich protein	7.42854	6.6125	√	√
D11:24608685	intergenic;GhM_D11G2203(dist=24863),GhM_D11G2204(dist=29154)	A	AG	0.299	GhM_D11G2221	uncharacterized protein LOC105803917	7.42854	6.6125	√
D11:24614494	intergenic;GhM_D11G2203(dist=30672),GhM_D11G2204(dist=23345)	T	TA	0.305	GhM_D11G2198	uncharacterized protein LOC105803895 isoform X1	6.85307	6.2825	√
D11:24614494	intergenic;GhM_D11G2203(dist=30672),GhM_D11G2204(dist=23345)	T	TA	0.305	GhM_D11G2199	uncharacterized protein LOC105803896 isoform X1	6.85307	6.2825	√
D11:24614494	intergenic;GhM_D11G2203(dist=30672),GhM_D11G2204(dist=23345)	T	TA	0.305	GhM_D11G2200	Unknown	6.85307	6.2825	√
D11:24614494	intergenic;GhM_D11G2203(dist=30672),GhM_D11G2204(dist=23345)	T	TA	0.305	GhM_D11G2201	hypothetical protein B456_007G211200	6.85307	6.2825
D11:24614494	intergenic;GhM_D11G2203(dist=30672),GhM_D11G2204(dist=23345)	T	TA	0.305	GhM_D11G2202	uncharacterized protein LOC105803897	6.85307	6.2825	√
D11:24614494	intergenic;GhM_D11G2203(dist=30672),GhM_D11G2204(dist=23345)	T	TA	0.305	GhM_D11G2203	uncharacterized protein LOC105803898 isoform X1	6.85307	6.2825	√	√
D11:24614494	intergenic;GhM_D11G2203(dist=30672),GhM_D11G2204(dist=23345)	T	TA	0.305	GhM_D11G2204	patatin-like protein 5 isoform X1	6.85307	6.2825	√
D11:24614494	intergenic;GhM_D11G2203(dist=30672),GhM_D11G2204(dist=23345)	T	TA	0.305	GhM_D11G2205	methionine aminopeptidase 1D, chloroplastic/mitochondrial	6.85307	6.2825	√	√
D11:24614494	intergenic;GhM_D11G2203(dist=30672),GhM_D11G2204(dist=23345)	T	TA	0.305	GhM_D11G2206	cyclin-dependent kinase inhibitor 7-like isoform X2	6.85307	6.2825	√	√
D11:24614494	intergenic;GhM_D11G2203(dist=30672),GhM_D11G2204(dist=23345)	T	TA	0.305	GhM_D11G2207	uncharacterized membrane protein At3g27390 isoform X2	6.85307	6.2825	√	√
D11:24614494	intergenic;GhM_D11G2203(dist=30672),GhM_D11G2204(dist=23345)	T	TA	0.305	GhM_D11G2208	B3 domain-containing protein Os01g0234100-like isoform X1	6.85307	6.2825	√	√
D11:24614494	intergenic;GhM_D11G2203(dist=30672),GhM_D11G2204(dist=23345)	T	TA	0.305	GhM_D11G2209	uncharacterized protein LOC105803907 isoform X2	6.85307	6.2825	√	√
D11:24614494	intergenic;GhM_D11G2203(dist=30672),GhM_D11G2204(dist=23345)	T	TA	0.305	GhM_D11G2210	hypothetical protein F383_02490	6.85307	6.2825	√	√
D11:24614494	intergenic;GhM_D11G2203(dist=30672),GhM_D11G2204(dist=23345)	T	TA	0.305	GhM_D11G2211	uncharacterized protein LOC105801065	6.85307	6.2825		√
D11:24614494	intergenic;GhM_D11G2203(dist=30672),GhM_D11G2204(dist=23345)	T	TA	0.305	GhM_D11G2212	calmodulin-like protein 1	6.85307	6.2825	√	√
D11:24614494	intergenic;GhM_D11G2203(dist=30672),GhM_D11G2204(dist=23345)	T	TA	0.305	GhM_D11G2213	multidrug and toxin extrusion protein 1-like	6.85307	6.2825	√	√
D11:24614494	intergenic;GhM_D11G2203(dist=30672),GhM_D11G2204(dist=23345)	T	TA	0.305	GhM_D11G2214	pentatricopeptide repeat-containing protein At3g16610-like	6.85307	6.2825	√	√
D11:24614494	intergenic;GhM_D11G2203(dist=30672),GhM_D11G2204(dist=23345)	T	TA	0.305	GhM_D11G2215	red chlorophyll catabolite reductase, chloroplastic isoform X1	6.85307	6.2825	√	√
D11:24614494	intergenic;GhM_D11G2203(dist=30672),GhM_D11G2204(dist=23345)	T	TA	0.305	GhM_D11G2216	hypothetical protein B456_006G052400, partial	6.85307	6.2825	√	√
D11:24614494	intergenic;GhM_D11G2203(dist=30672),GhM_D11G2204(dist=23345)	T	TA	0.305	GhM_D11G2217	hypothetical protein B456_007G212900	6.85307	6.2825	√
D11:24614494	intergenic;GhM_D11G2203(dist=30672),GhM_D11G2204(dist=23345)	T	TA	0.305	GhM_D11G2218	hypothetical protein B456_007G213000, partial	6.85307	6.2825	√	√
D11:24614494	intergenic;GhM_D11G2203(dist=30672),GhM_D11G2204(dist=23345)	T	TA	0.305	GhM_D11G2219	uncharacterized protein LOC105803915 isoform X2	6.85307	6.2825	√	√
D11:24614494	intergenic;GhM_D11G2203(dist=30672),GhM_D11G2204(dist=23345)	T	TA	0.305	GhM_D11G2220	CLK4-associating serine/arginine rich protein	6.85307	6.2825	√	√
D11:24614494	intergenic;GhM_D11G2203(dist=30672),GhM_D11G2204(dist=23345)	T	TA	0.305	GhM_D11G2221	uncharacterized protein LOC105803917	6.85307	6.2825	√
D11:24616602	intergenic;GhM_D11G2203(dist=32780),GhM_D11G2204(dist=21237)	T	TTCAAACCAATATGCCACAAATTGGCACCAAA	0.293	GhM_D11G2198	uncharacterized protein LOC105803895 isoform X1	7.09854	6.50651	√
D11:24616602	intergenic;GhM_D11G2203(dist=32780),GhM_D11G2204(dist=21237)	T	TTCAAACCAATATGCCACAAATTGGCACCAAA	0.293	GhM_D11G2199	uncharacterized protein LOC105803896 isoform X1	7.09854	6.50651	√
D11:24616602	intergenic;GhM_D11G2203(dist=32780),GhM_D11G2204(dist=21237)	T	TTCAAACCAATATGCCACAAATTGGCACCAAA	0.293	GhM_D11G2200	Unknown	7.09854	6.50651	√
D11:24616602	intergenic;GhM_D11G2203(dist=32780),GhM_D11G2204(dist=21237)	T	TTCAAACCAATATGCCACAAATTGGCACCAAA	0.293	GhM_D11G2201	hypothetical protein B456_007G211200	7.09854	6.50651
D11:24616602	intergenic;GhM_D11G2203(dist=32780),GhM_D11G2204(dist=21237)	T	TTCAAACCAATATGCCACAAATTGGCACCAAA	0.293	GhM_D11G2202	uncharacterized protein LOC105803897	7.09854	6.50651	√
D11:24616602	intergenic;GhM_D11G2203(dist=32780),GhM_D11G2204(dist=21237)	T	TTCAAACCAATATGCCACAAATTGGCACCAAA	0.293	GhM_D11G2203	uncharacterized protein LOC105803898 isoform X1	7.09854	6.50651	√	√
D11:24616602	intergenic;GhM_D11G2203(dist=32780),GhM_D11G2204(dist=21237)	T	TTCAAACCAATATGCCACAAATTGGCACCAAA	0.293	GhM_D11G2204	patatin-like protein 5 isoform X1	7.09854	6.50651	√
D11:24616602	intergenic;GhM_D11G2203(dist=32780),GhM_D11G2204(dist=21237)	T	TTCAAACCAATATGCCACAAATTGGCACCAAA	0.293	GhM_D11G2205	methionine aminopeptidase 1D, chloroplastic/mitochondrial	7.09854	6.50651	√	√
D11:24616602	intergenic;GhM_D11G2203(dist=32780),GhM_D11G2204(dist=21237)	T	TTCAAACCAATATGCCACAAATTGGCACCAAA	0.293	GhM_D11G2206	cyclin-dependent kinase inhibitor 7-like isoform X2	7.09854	6.50651	√	√
D11:24616602	intergenic;GhM_D11G2203(dist=32780),GhM_D11G2204(dist=21237)	T	TTCAAACCAATATGCCACAAATTGGCACCAAA	0.293	GhM_D11G2207	uncharacterized membrane protein At3g27390 isoform X2	7.09854	6.50651	√	√
D11:24616602	intergenic;GhM_D11G2203(dist=32780),GhM_D11G2204(dist=21237)	T	TTCAAACCAATATGCCACAAATTGGCACCAAA	0.293	GhM_D11G2208	B3 domain-containing protein Os01g0234100-like isoform X1	7.09854	6.50651	√	√
D11:24616602	intergenic;GhM_D11G2203(dist=32780),GhM_D11G2204(dist=21237)	T	TTCAAACCAATATGCCACAAATTGGCACCAAA	0.293	GhM_D11G2209	uncharacterized protein LOC105803907 isoform X2	7.09854	6.50651	√	√
D11:24616602	intergenic;GhM_D11G2203(dist=32780),GhM_D11G2204(dist=21237)	T	TTCAAACCAATATGCCACAAATTGGCACCAAA	0.293	GhM_D11G2210	hypothetical protein F383_02490	7.09854	6.50651	√	√
D11:24616602	intergenic;GhM_D11G2203(dist=32780),GhM_D11G2204(dist=21237)	T	TTCAAACCAATATGCCACAAATTGGCACCAAA	0.293	GhM_D11G2211	uncharacterized protein LOC105801065	7.09854	6.50651		√
D11:24616602	intergenic;GhM_D11G2203(dist=32780),GhM_D11G2204(dist=21237)	T	TTCAAACCAATATGCCACAAATTGGCACCAAA	0.293	GhM_D11G2212	calmodulin-like protein 1	7.09854	6.50651	√	√
D11:24616602	intergenic;GhM_D11G2203(dist=32780),GhM_D11G2204(dist=21237)	T	TTCAAACCAATATGCCACAAATTGGCACCAAA	0.293	GhM_D11G2213	multidrug and toxin extrusion protein 1-like	7.09854	6.50651	√	√
D11:24616602	intergenic;GhM_D11G2203(dist=32780),GhM_D11G2204(dist=21237)	T	TTCAAACCAATATGCCACAAATTGGCACCAAA	0.293	GhM_D11G2214	pentatricopeptide repeat-containing protein At3g16610-like	7.09854	6.50651	√	√
D11:24616602	intergenic;GhM_D11G2203(dist=32780),GhM_D11G2204(dist=21237)	T	TTCAAACCAATATGCCACAAATTGGCACCAAA	0.293	GhM_D11G2215	red chlorophyll catabolite reductase, chloroplastic isoform X1	7.09854	6.50651	√	√
D11:24616602	intergenic;GhM_D11G2203(dist=32780),GhM_D11G2204(dist=21237)	T	TTCAAACCAATATGCCACAAATTGGCACCAAA	0.293	GhM_D11G2216	hypothetical protein B456_006G052400, partial	7.09854	6.50651	√	√
D11:24616602	intergenic;GhM_D11G2203(dist=32780),GhM_D11G2204(dist=21237)	T	TTCAAACCAATATGCCACAAATTGGCACCAAA	0.293	GhM_D11G2217	hypothetical protein B456_007G212900	7.09854	6.50651	√
D11:24616602	intergenic;GhM_D11G2203(dist=32780),GhM_D11G2204(dist=21237)	T	TTCAAACCAATATGCCACAAATTGGCACCAAA	0.293	GhM_D11G2218	hypothetical protein B456_007G213000, partial	7.09854	6.50651	√	√
D11:24616602	intergenic;GhM_D11G2203(dist=32780),GhM_D11G2204(dist=21237)	T	TTCAAACCAATATGCCACAAATTGGCACCAAA	0.293	GhM_D11G2219	uncharacterized protein LOC105803915 isoform X2	7.09854	6.50651	√	√
D11:24616602	intergenic;GhM_D11G2203(dist=32780),GhM_D11G2204(dist=21237)	T	TTCAAACCAATATGCCACAAATTGGCACCAAA	0.293	GhM_D11G2220	CLK4-associating serine/arginine rich protein	7.09854	6.50651	√	√
D11:24616602	intergenic;GhM_D11G2203(dist=32780),GhM_D11G2204(dist=21237)	T	TTCAAACCAATATGCCACAAATTGGCACCAAA	0.293	GhM_D11G2221	uncharacterized protein LOC105803917	7.09854	6.50651	√
D11:24624227	intergenic;GhM_D11G2203(dist=40405),GhM_D11G2204(dist=13612)	T	TTATCGAATTTTGCAGATTCAAGTTTCAG	0.286	GhM_D11G2198	uncharacterized protein LOC105803895 isoform X1	6.67826	6.15596	√
D11:24624227	intergenic;GhM_D11G2203(dist=40405),GhM_D11G2204(dist=13612)	T	TTATCGAATTTTGCAGATTCAAGTTTCAG	0.286	GhM_D11G2199	uncharacterized protein LOC105803896 isoform X1	6.67826	6.15596	√
D11:24624227	intergenic;GhM_D11G2203(dist=40405),GhM_D11G2204(dist=13612)	T	TTATCGAATTTTGCAGATTCAAGTTTCAG	0.286	GhM_D11G2200	Unknown	6.67826	6.15596	√
D11:24624227	intergenic;GhM_D11G2203(dist=40405),GhM_D11G2204(dist=13612)	T	TTATCGAATTTTGCAGATTCAAGTTTCAG	0.286	GhM_D11G2201	hypothetical protein B456_007G211200	6.67826	6.15596
D11:24624227	intergenic;GhM_D11G2203(dist=40405),GhM_D11G2204(dist=13612)	T	TTATCGAATTTTGCAGATTCAAGTTTCAG	0.286	GhM_D11G2202	uncharacterized protein LOC105803897	6.67826	6.15596	√
D11:24624227	intergenic;GhM_D11G2203(dist=40405),GhM_D11G2204(dist=13612)	T	TTATCGAATTTTGCAGATTCAAGTTTCAG	0.286	GhM_D11G2203	uncharacterized protein LOC105803898 isoform X1	6.67826	6.15596	√	√
D11:24624227	intergenic;GhM_D11G2203(dist=40405),GhM_D11G2204(dist=13612)	T	TTATCGAATTTTGCAGATTCAAGTTTCAG	0.286	GhM_D11G2204	patatin-like protein 5 isoform X1	6.67826	6.15596	√
D11:24624227	intergenic;GhM_D11G2203(dist=40405),GhM_D11G2204(dist=13612)	T	TTATCGAATTTTGCAGATTCAAGTTTCAG	0.286	GhM_D11G2205	methionine aminopeptidase 1D, chloroplastic/mitochondrial	6.67826	6.15596	√	√
D11:24624227	intergenic;GhM_D11G2203(dist=40405),GhM_D11G2204(dist=13612)	T	TTATCGAATTTTGCAGATTCAAGTTTCAG	0.286	GhM_D11G2206	cyclin-dependent kinase inhibitor 7-like isoform X2	6.67826	6.15596	√	√
D11:24624227	intergenic;GhM_D11G2203(dist=40405),GhM_D11G2204(dist=13612)	T	TTATCGAATTTTGCAGATTCAAGTTTCAG	0.286	GhM_D11G2207	uncharacterized membrane protein At3g27390 isoform X2	6.67826	6.15596	√	√
D11:24624227	intergenic;GhM_D11G2203(dist=40405),GhM_D11G2204(dist=13612)	T	TTATCGAATTTTGCAGATTCAAGTTTCAG	0.286	GhM_D11G2208	B3 domain-containing protein Os01g0234100-like isoform X1	6.67826	6.15596	√	√
D11:24624227	intergenic;GhM_D11G2203(dist=40405),GhM_D11G2204(dist=13612)	T	TTATCGAATTTTGCAGATTCAAGTTTCAG	0.286	GhM_D11G2209	uncharacterized protein LOC105803907 isoform X2	6.67826	6.15596	√	√
D11:24624227	intergenic;GhM_D11G2203(dist=40405),GhM_D11G2204(dist=13612)	T	TTATCGAATTTTGCAGATTCAAGTTTCAG	0.286	GhM_D11G2210	hypothetical protein F383_02490	6.67826	6.15596	√	√
D11:24624227	intergenic;GhM_D11G2203(dist=40405),GhM_D11G2204(dist=13612)	T	TTATCGAATTTTGCAGATTCAAGTTTCAG	0.286	GhM_D11G2211	uncharacterized protein LOC105801065	6.67826	6.15596		√
D11:24624227	intergenic;GhM_D11G2203(dist=40405),GhM_D11G2204(dist=13612)	T	TTATCGAATTTTGCAGATTCAAGTTTCAG	0.286	GhM_D11G2212	calmodulin-like protein 1	6.67826	6.15596	√	√
D11:24624227	intergenic;GhM_D11G2203(dist=40405),GhM_D11G2204(dist=13612)	T	TTATCGAATTTTGCAGATTCAAGTTTCAG	0.286	GhM_D11G2213	multidrug and toxin extrusion protein 1-like	6.67826	6.15596	√	√
D11:24624227	intergenic;GhM_D11G2203(dist=40405),GhM_D11G2204(dist=13612)	T	TTATCGAATTTTGCAGATTCAAGTTTCAG	0.286	GhM_D11G2214	pentatricopeptide repeat-containing protein At3g16610-like	6.67826	6.15596	√	√
D11:24624227	intergenic;GhM_D11G2203(dist=40405),GhM_D11G2204(dist=13612)	T	TTATCGAATTTTGCAGATTCAAGTTTCAG	0.286	GhM_D11G2215	red chlorophyll catabolite reductase, chloroplastic isoform X1	6.67826	6.15596	√	√
D11:24624227	intergenic;GhM_D11G2203(dist=40405),GhM_D11G2204(dist=13612)	T	TTATCGAATTTTGCAGATTCAAGTTTCAG	0.286	GhM_D11G2216	hypothetical protein B456_006G052400, partial	6.67826	6.15596	√	√
D11:24624227	intergenic;GhM_D11G2203(dist=40405),GhM_D11G2204(dist=13612)	T	TTATCGAATTTTGCAGATTCAAGTTTCAG	0.286	GhM_D11G2217	hypothetical protein B456_007G212900	6.67826	6.15596	√
D11:24624227	intergenic;GhM_D11G2203(dist=40405),GhM_D11G2204(dist=13612)	T	TTATCGAATTTTGCAGATTCAAGTTTCAG	0.286	GhM_D11G2218	hypothetical protein B456_007G213000, partial	6.67826	6.15596	√	√
D11:24624227	intergenic;GhM_D11G2203(dist=40405),GhM_D11G2204(dist=13612)	T	TTATCGAATTTTGCAGATTCAAGTTTCAG	0.286	GhM_D11G2219	uncharacterized protein LOC105803915 isoform X2	6.67826	6.15596	√	√
D11:24624227	intergenic;GhM_D11G2203(dist=40405),GhM_D11G2204(dist=13612)	T	TTATCGAATTTTGCAGATTCAAGTTTCAG	0.286	GhM_D11G2220	CLK4-associating serine/arginine rich protein	6.67826	6.15596	√	√
D11:24624227	intergenic;GhM_D11G2203(dist=40405),GhM_D11G2204(dist=13612)	T	TTATCGAATTTTGCAGATTCAAGTTTCAG	0.286	GhM_D11G2221	uncharacterized protein LOC105803917	6.67826	6.15596	√
D11:24626042	intergenic;GhM_D11G2203(dist=42220),GhM_D11G2204(dist=11797)	G	GA	0.293	GhM_D11G2198	uncharacterized protein LOC105803895 isoform X1	5.68369	-	√
D11:24626042	intergenic;GhM_D11G2203(dist=42220),GhM_D11G2204(dist=11797)	G	GA	0.293	GhM_D11G2199	uncharacterized protein LOC105803896 isoform X1	5.68369	-	√
D11:24626042	intergenic;GhM_D11G2203(dist=42220),GhM_D11G2204(dist=11797)	G	GA	0.293	GhM_D11G2200	Unknown	5.68369	-	√
D11:24626042	intergenic;GhM_D11G2203(dist=42220),GhM_D11G2204(dist=11797)	G	GA	0.293	GhM_D11G2201	hypothetical protein B456_007G211200	5.68369	-
D11:24626042	intergenic;GhM_D11G2203(dist=42220),GhM_D11G2204(dist=11797)	G	GA	0.293	GhM_D11G2202	uncharacterized protein LOC105803897	5.68369	-	√
D11:24626042	intergenic;GhM_D11G2203(dist=42220),GhM_D11G2204(dist=11797)	G	GA	0.293	GhM_D11G2203	uncharacterized protein LOC105803898 isoform X1	5.68369	-	√	√
D11:24626042	intergenic;GhM_D11G2203(dist=42220),GhM_D11G2204(dist=11797)	G	GA	0.293	GhM_D11G2204	patatin-like protein 5 isoform X1	5.68369	-	√
D11:24626042	intergenic;GhM_D11G2203(dist=42220),GhM_D11G2204(dist=11797)	G	GA	0.293	GhM_D11G2205	methionine aminopeptidase 1D, chloroplastic/mitochondrial	5.68369	-	√	√
D11:24626042	intergenic;GhM_D11G2203(dist=42220),GhM_D11G2204(dist=11797)	G	GA	0.293	GhM_D11G2206	cyclin-dependent kinase inhibitor 7-like isoform X2	5.68369	-	√	√
D11:24626042	intergenic;GhM_D11G2203(dist=42220),GhM_D11G2204(dist=11797)	G	GA	0.293	GhM_D11G2207	uncharacterized membrane protein At3g27390 isoform X2	5.68369	-	√	√
D11:24626042	intergenic;GhM_D11G2203(dist=42220),GhM_D11G2204(dist=11797)	G	GA	0.293	GhM_D11G2208	B3 domain-containing protein Os01g0234100-like isoform X1	5.68369	-	√	√
D11:24626042	intergenic;GhM_D11G2203(dist=42220),GhM_D11G2204(dist=11797)	G	GA	0.293	GhM_D11G2209	uncharacterized protein LOC105803907 isoform X2	5.68369	-	√	√
D11:24626042	intergenic;GhM_D11G2203(dist=42220),GhM_D11G2204(dist=11797)	G	GA	0.293	GhM_D11G2210	hypothetical protein F383_02490	5.68369	-	√	√
D11:24626042	intergenic;GhM_D11G2203(dist=42220),GhM_D11G2204(dist=11797)	G	GA	0.293	GhM_D11G2211	uncharacterized protein LOC105801065	5.68369	-		√
D11:24626042	intergenic;GhM_D11G2203(dist=42220),GhM_D11G2204(dist=11797)	G	GA	0.293	GhM_D11G2212	calmodulin-like protein 1	5.68369	-	√	√
D11:24626042	intergenic;GhM_D11G2203(dist=42220),GhM_D11G2204(dist=11797)	G	GA	0.293	GhM_D11G2213	multidrug and toxin extrusion protein 1-like	5.68369	-	√	√
D11:24626042	intergenic;GhM_D11G2203(dist=42220),GhM_D11G2204(dist=11797)	G	GA	0.293	GhM_D11G2214	pentatricopeptide repeat-containing protein At3g16610-like	5.68369	-	√	√
D11:24626042	intergenic;GhM_D11G2203(dist=42220),GhM_D11G2204(dist=11797)	G	GA	0.293	GhM_D11G2215	red chlorophyll catabolite reductase, chloroplastic isoform X1	5.68369	-	√	√
D11:24626042	intergenic;GhM_D11G2203(dist=42220),GhM_D11G2204(dist=11797)	G	GA	0.293	GhM_D11G2216	hypothetical protein B456_006G052400, partial	5.68369	-	√	√
D11:24626042	intergenic;GhM_D11G2203(dist=42220),GhM_D11G2204(dist=11797)	G	GA	0.293	GhM_D11G2217	hypothetical protein B456_007G212900	5.68369	-	√
D11:24626042	intergenic;GhM_D11G2203(dist=42220),GhM_D11G2204(dist=11797)	G	GA	0.293	GhM_D11G2218	hypothetical protein B456_007G213000, partial	5.68369	-	√	√
D11:24626042	intergenic;GhM_D11G2203(dist=42220),GhM_D11G2204(dist=11797)	G	GA	0.293	GhM_D11G2219	uncharacterized protein LOC105803915 isoform X2	5.68369	-	√	√
D11:24626042	intergenic;GhM_D11G2203(dist=42220),GhM_D11G2204(dist=11797)	G	GA	0.293	GhM_D11G2220	CLK4-associating serine/arginine rich protein	5.68369	-	√	√
D11:24626042	intergenic;GhM_D11G2203(dist=42220),GhM_D11G2204(dist=11797)	G	GA	0.293	GhM_D11G2221	uncharacterized protein LOC105803917	5.68369	-	√
D11:24629882	intergenic;GhM_D11G2203(dist=46061),GhM_D11G2204(dist=7956)	GA	G	0.303	GhM_D11G2198	uncharacterized protein LOC105803895 isoform X1	7.01827	6.12732	√
D11:24629882	intergenic;GhM_D11G2203(dist=46061),GhM_D11G2204(dist=7956)	GA	G	0.303	GhM_D11G2199	uncharacterized protein LOC105803896 isoform X1	7.01827	6.12732	√
D11:24629882	intergenic;GhM_D11G2203(dist=46061),GhM_D11G2204(dist=7956)	GA	G	0.303	GhM_D11G2200	Unknown	7.01827	6.12732	√
D11:24629882	intergenic;GhM_D11G2203(dist=46061),GhM_D11G2204(dist=7956)	GA	G	0.303	GhM_D11G2201	hypothetical protein B456_007G211200	7.01827	6.12732
D11:24629882	intergenic;GhM_D11G2203(dist=46061),GhM_D11G2204(dist=7956)	GA	G	0.303	GhM_D11G2202	uncharacterized protein LOC105803897	7.01827	6.12732	√
D11:24629882	intergenic;GhM_D11G2203(dist=46061),GhM_D11G2204(dist=7956)	GA	G	0.303	GhM_D11G2203	uncharacterized protein LOC105803898 isoform X1	7.01827	6.12732	√	√
D11:24629882	intergenic;GhM_D11G2203(dist=46061),GhM_D11G2204(dist=7956)	GA	G	0.303	GhM_D11G2204	patatin-like protein 5 isoform X1	7.01827	6.12732	√
D11:24629882	intergenic;GhM_D11G2203(dist=46061),GhM_D11G2204(dist=7956)	GA	G	0.303	GhM_D11G2205	methionine aminopeptidase 1D, chloroplastic/mitochondrial	7.01827	6.12732	√	√
D11:24629882	intergenic;GhM_D11G2203(dist=46061),GhM_D11G2204(dist=7956)	GA	G	0.303	GhM_D11G2206	cyclin-dependent kinase inhibitor 7-like isoform X2	7.01827	6.12732	√	√
D11:24629882	intergenic;GhM_D11G2203(dist=46061),GhM_D11G2204(dist=7956)	GA	G	0.303	GhM_D11G2207	uncharacterized membrane protein At3g27390 isoform X2	7.01827	6.12732	√	√
D11:24629882	intergenic;GhM_D11G2203(dist=46061),GhM_D11G2204(dist=7956)	GA	G	0.303	GhM_D11G2208	B3 domain-containing protein Os01g0234100-like isoform X1	7.01827	6.12732	√	√
D11:24629882	intergenic;GhM_D11G2203(dist=46061),GhM_D11G2204(dist=7956)	GA	G	0.303	GhM_D11G2209	uncharacterized protein LOC105803907 isoform X2	7.01827	6.12732	√	√
D11:24629882	intergenic;GhM_D11G2203(dist=46061),GhM_D11G2204(dist=7956)	GA	G	0.303	GhM_D11G2210	hypothetical protein F383_02490	7.01827	6.12732	√	√
D11:24629882	intergenic;GhM_D11G2203(dist=46061),GhM_D11G2204(dist=7956)	GA	G	0.303	GhM_D11G2211	uncharacterized protein LOC105801065	7.01827	6.12732		√
D11:24629882	intergenic;GhM_D11G2203(dist=46061),GhM_D11G2204(dist=7956)	GA	G	0.303	GhM_D11G2212	calmodulin-like protein 1	7.01827	6.12732	√	√
D11:24629882	intergenic;GhM_D11G2203(dist=46061),GhM_D11G2204(dist=7956)	GA	G	0.303	GhM_D11G2213	multidrug and toxin extrusion protein 1-like	7.01827	6.12732	√	√
D11:24629882	intergenic;GhM_D11G2203(dist=46061),GhM_D11G2204(dist=7956)	GA	G	0.303	GhM_D11G2214	pentatricopeptide repeat-containing protein At3g16610-like	7.01827	6.12732	√	√
D11:24629882	intergenic;GhM_D11G2203(dist=46061),GhM_D11G2204(dist=7956)	GA	G	0.303	GhM_D11G2215	red chlorophyll catabolite reductase, chloroplastic isoform X1	7.01827	6.12732	√	√
D11:24629882	intergenic;GhM_D11G2203(dist=46061),GhM_D11G2204(dist=7956)	GA	G	0.303	GhM_D11G2216	hypothetical protein B456_006G052400, partial	7.01827	6.12732	√	√
D11:24629882	intergenic;GhM_D11G2203(dist=46061),GhM_D11G2204(dist=7956)	GA	G	0.303	GhM_D11G2217	hypothetical protein B456_007G212900	7.01827	6.12732	√
D11:24629882	intergenic;GhM_D11G2203(dist=46061),GhM_D11G2204(dist=7956)	GA	G	0.303	GhM_D11G2218	hypothetical protein B456_007G213000, partial	7.01827	6.12732	√	√
D11:24629882	intergenic;GhM_D11G2203(dist=46061),GhM_D11G2204(dist=7956)	GA	G	0.303	GhM_D11G2219	uncharacterized protein LOC105803915 isoform X2	7.01827	6.12732	√	√
D11:24629882	intergenic;GhM_D11G2203(dist=46061),GhM_D11G2204(dist=7956)	GA	G	0.303	GhM_D11G2220	CLK4-associating serine/arginine rich protein	7.01827	6.12732	√	√
D11:24629882	intergenic;GhM_D11G2203(dist=46061),GhM_D11G2204(dist=7956)	GA	G	0.303	GhM_D11G2221	uncharacterized protein LOC105803917	7.01827	6.12732	√
D11:24630281	intergenic;GhM_D11G2203(dist=46460),GhM_D11G2204(dist=7557)	TA	T	0.306	GhM_D11G2198	uncharacterized protein LOC105803895 isoform X1	7.09251	6.48623	√
D11:24630281	intergenic;GhM_D11G2203(dist=46460),GhM_D11G2204(dist=7557)	TA	T	0.306	GhM_D11G2199	uncharacterized protein LOC105803896 isoform X1	7.09251	6.48623	√
D11:24630281	intergenic;GhM_D11G2203(dist=46460),GhM_D11G2204(dist=7557)	TA	T	0.306	GhM_D11G2200	Unknown	7.09251	6.48623	√
D11:24630281	intergenic;GhM_D11G2203(dist=46460),GhM_D11G2204(dist=7557)	TA	T	0.306	GhM_D11G2201	hypothetical protein B456_007G211200	7.09251	6.48623
D11:24630281	intergenic;GhM_D11G2203(dist=46460),GhM_D11G2204(dist=7557)	TA	T	0.306	GhM_D11G2202	uncharacterized protein LOC105803897	7.09251	6.48623	√
D11:24630281	intergenic;GhM_D11G2203(dist=46460),GhM_D11G2204(dist=7557)	TA	T	0.306	GhM_D11G2203	uncharacterized protein LOC105803898 isoform X1	7.09251	6.48623	√	√
D11:24630281	intergenic;GhM_D11G2203(dist=46460),GhM_D11G2204(dist=7557)	TA	T	0.306	GhM_D11G2204	patatin-like protein 5 isoform X1	7.09251	6.48623	√
D11:24630281	intergenic;GhM_D11G2203(dist=46460),GhM_D11G2204(dist=7557)	TA	T	0.306	GhM_D11G2205	methionine aminopeptidase 1D, chloroplastic/mitochondrial	7.09251	6.48623	√	√
D11:24630281	intergenic;GhM_D11G2203(dist=46460),GhM_D11G2204(dist=7557)	TA	T	0.306	GhM_D11G2206	cyclin-dependent kinase inhibitor 7-like isoform X2	7.09251	6.48623	√	√
D11:24630281	intergenic;GhM_D11G2203(dist=46460),GhM_D11G2204(dist=7557)	TA	T	0.306	GhM_D11G2207	uncharacterized membrane protein At3g27390 isoform X2	7.09251	6.48623	√	√
D11:24630281	intergenic;GhM_D11G2203(dist=46460),GhM_D11G2204(dist=7557)	TA	T	0.306	GhM_D11G2208	B3 domain-containing protein Os01g0234100-like isoform X1	7.09251	6.48623	√	√
D11:24630281	intergenic;GhM_D11G2203(dist=46460),GhM_D11G2204(dist=7557)	TA	T	0.306	GhM_D11G2209	uncharacterized protein LOC105803907 isoform X2	7.09251	6.48623	√	√
D11:24630281	intergenic;GhM_D11G2203(dist=46460),GhM_D11G2204(dist=7557)	TA	T	0.306	GhM_D11G2210	hypothetical protein F383_02490	7.09251	6.48623	√	√
D11:24630281	intergenic;GhM_D11G2203(dist=46460),GhM_D11G2204(dist=7557)	TA	T	0.306	GhM_D11G2211	uncharacterized protein LOC105801065	7.09251	6.48623		√
D11:24630281	intergenic;GhM_D11G2203(dist=46460),GhM_D11G2204(dist=7557)	TA	T	0.306	GhM_D11G2212	calmodulin-like protein 1	7.09251	6.48623	√	√
D11:24630281	intergenic;GhM_D11G2203(dist=46460),GhM_D11G2204(dist=7557)	TA	T	0.306	GhM_D11G2213	multidrug and toxin extrusion protein 1-like	7.09251	6.48623	√	√
D11:24630281	intergenic;GhM_D11G2203(dist=46460),GhM_D11G2204(dist=7557)	TA	T	0.306	GhM_D11G2214	pentatricopeptide repeat-containing protein At3g16610-like	7.09251	6.48623	√	√
D11:24630281	intergenic;GhM_D11G2203(dist=46460),GhM_D11G2204(dist=7557)	TA	T	0.306	GhM_D11G2215	red chlorophyll catabolite reductase, chloroplastic isoform X1	7.09251	6.48623	√	√
D11:24630281	intergenic;GhM_D11G2203(dist=46460),GhM_D11G2204(dist=7557)	TA	T	0.306	GhM_D11G2216	hypothetical protein B456_006G052400, partial	7.09251	6.48623	√	√
D11:24630281	intergenic;GhM_D11G2203(dist=46460),GhM_D11G2204(dist=7557)	TA	T	0.306	GhM_D11G2217	hypothetical protein B456_007G212900	7.09251	6.48623	√
D11:24630281	intergenic;GhM_D11G2203(dist=46460),GhM_D11G2204(dist=7557)	TA	T	0.306	GhM_D11G2218	hypothetical protein B456_007G213000, partial	7.09251	6.48623	√	√
D11:24630281	intergenic;GhM_D11G2203(dist=46460),GhM_D11G2204(dist=7557)	TA	T	0.306	GhM_D11G2219	uncharacterized protein LOC105803915 isoform X2	7.09251	6.48623	√	√
D11:24630281	intergenic;GhM_D11G2203(dist=46460),GhM_D11G2204(dist=7557)	TA	T	0.306	GhM_D11G2220	CLK4-associating serine/arginine rich protein	7.09251	6.48623	√	√
D11:24630281	intergenic;GhM_D11G2203(dist=46460),GhM_D11G2204(dist=7557)	TA	T	0.306	GhM_D11G2221	uncharacterized protein LOC105803917	7.09251	6.48623	√
D11:24632257	intergenic;GhM_D11G2203(dist=48436),GhM_D11G2204(dist=5581)	GA	G	0.296	GhM_D11G2198	uncharacterized protein LOC105803895 isoform X1	6.87746	6.203	√
D11:24632257	intergenic;GhM_D11G2203(dist=48436),GhM_D11G2204(dist=5581)	GA	G	0.296	GhM_D11G2199	uncharacterized protein LOC105803896 isoform X1	6.87746	6.203	√
D11:24632257	intergenic;GhM_D11G2203(dist=48436),GhM_D11G2204(dist=5581)	GA	G	0.296	GhM_D11G2200	Unknown	6.87746	6.203	√
D11:24632257	intergenic;GhM_D11G2203(dist=48436),GhM_D11G2204(dist=5581)	GA	G	0.296	GhM_D11G2201	hypothetical protein B456_007G211200	6.87746	6.203
D11:24632257	intergenic;GhM_D11G2203(dist=48436),GhM_D11G2204(dist=5581)	GA	G	0.296	GhM_D11G2202	uncharacterized protein LOC105803897	6.87746	6.203	√
D11:24632257	intergenic;GhM_D11G2203(dist=48436),GhM_D11G2204(dist=5581)	GA	G	0.296	GhM_D11G2203	uncharacterized protein LOC105803898 isoform X1	6.87746	6.203	√	√
D11:24632257	intergenic;GhM_D11G2203(dist=48436),GhM_D11G2204(dist=5581)	GA	G	0.296	GhM_D11G2204	patatin-like protein 5 isoform X1	6.87746	6.203	√
D11:24632257	intergenic;GhM_D11G2203(dist=48436),GhM_D11G2204(dist=5581)	GA	G	0.296	GhM_D11G2205	methionine aminopeptidase 1D, chloroplastic/mitochondrial	6.87746	6.203	√	√
D11:24632257	intergenic;GhM_D11G2203(dist=48436),GhM_D11G2204(dist=5581)	GA	G	0.296	GhM_D11G2206	cyclin-dependent kinase inhibitor 7-like isoform X2	6.87746	6.203	√	√
D11:24632257	intergenic;GhM_D11G2203(dist=48436),GhM_D11G2204(dist=5581)	GA	G	0.296	GhM_D11G2207	uncharacterized membrane protein At3g27390 isoform X2	6.87746	6.203	√	√
D11:24632257	intergenic;GhM_D11G2203(dist=48436),GhM_D11G2204(dist=5581)	GA	G	0.296	GhM_D11G2208	B3 domain-containing protein Os01g0234100-like isoform X1	6.87746	6.203	√	√
D11:24632257	intergenic;GhM_D11G2203(dist=48436),GhM_D11G2204(dist=5581)	GA	G	0.296	GhM_D11G2209	uncharacterized protein LOC105803907 isoform X2	6.87746	6.203	√	√
D11:24632257	intergenic;GhM_D11G2203(dist=48436),GhM_D11G2204(dist=5581)	GA	G	0.296	GhM_D11G2210	hypothetical protein F383_02490	6.87746	6.203	√	√
D11:24632257	intergenic;GhM_D11G2203(dist=48436),GhM_D11G2204(dist=5581)	GA	G	0.296	GhM_D11G2211	uncharacterized protein LOC105801065	6.87746	6.203		√
D11:24632257	intergenic;GhM_D11G2203(dist=48436),GhM_D11G2204(dist=5581)	GA	G	0.296	GhM_D11G2212	calmodulin-like protein 1	6.87746	6.203	√	√
D11:24632257	intergenic;GhM_D11G2203(dist=48436),GhM_D11G2204(dist=5581)	GA	G	0.296	GhM_D11G2213	multidrug and toxin extrusion protein 1-like	6.87746	6.203	√	√
D11:24632257	intergenic;GhM_D11G2203(dist=48436),GhM_D11G2204(dist=5581)	GA	G	0.296	GhM_D11G2214	pentatricopeptide repeat-containing protein At3g16610-like	6.87746	6.203	√	√
D11:24632257	intergenic;GhM_D11G2203(dist=48436),GhM_D11G2204(dist=5581)	GA	G	0.296	GhM_D11G2215	red chlorophyll catabolite reductase, chloroplastic isoform X1	6.87746	6.203	√	√
D11:24632257	intergenic;GhM_D11G2203(dist=48436),GhM_D11G2204(dist=5581)	GA	G	0.296	GhM_D11G2216	hypothetical protein B456_006G052400, partial	6.87746	6.203	√	√
D11:24632257	intergenic;GhM_D11G2203(dist=48436),GhM_D11G2204(dist=5581)	GA	G	0.296	GhM_D11G2217	hypothetical protein B456_007G212900	6.87746	6.203	√
D11:24632257	intergenic;GhM_D11G2203(dist=48436),GhM_D11G2204(dist=5581)	GA	G	0.296	GhM_D11G2218	hypothetical protein B456_007G213000, partial	6.87746	6.203	√	√
D11:24632257	intergenic;GhM_D11G2203(dist=48436),GhM_D11G2204(dist=5581)	GA	G	0.296	GhM_D11G2219	uncharacterized protein LOC105803915 isoform X2	6.87746	6.203	√	√
D11:24632257	intergenic;GhM_D11G2203(dist=48436),GhM_D11G2204(dist=5581)	GA	G	0.296	GhM_D11G2220	CLK4-associating serine/arginine rich protein	6.87746	6.203	√	√
D11:24632257	intergenic;GhM_D11G2203(dist=48436),GhM_D11G2204(dist=5581)	GA	G	0.296	GhM_D11G2221	uncharacterized protein LOC105803917	6.87746	6.203	√
D11:24632257	intergenic;GhM_D11G2203(dist=48436),GhM_D11G2204(dist=5581)	GA	G	0.296	GhM_D11G2222	zeaxanthin epoxidase, chloroplastic	6.87746	6.203	√
D11:24633188	intergenic;GhM_D11G2203(dist=49366),GhM_D11G2204(dist=4651)	A	AGAG	0.291	GhM_D11G2198	uncharacterized protein LOC105803895 isoform X1	7.87368	7.23794	√
D11:24633188	intergenic;GhM_D11G2203(dist=49366),GhM_D11G2204(dist=4651)	A	AGAG	0.291	GhM_D11G2199	uncharacterized protein LOC105803896 isoform X1	7.87368	7.23794	√
D11:24633188	intergenic;GhM_D11G2203(dist=49366),GhM_D11G2204(dist=4651)	A	AGAG	0.291	GhM_D11G2200	Unknown	7.87368	7.23794	√
D11:24633188	intergenic;GhM_D11G2203(dist=49366),GhM_D11G2204(dist=4651)	A	AGAG	0.291	GhM_D11G2201	hypothetical protein B456_007G211200	7.87368	7.23794
D11:24633188	intergenic;GhM_D11G2203(dist=49366),GhM_D11G2204(dist=4651)	A	AGAG	0.291	GhM_D11G2202	uncharacterized protein LOC105803897	7.87368	7.23794	√
D11:24633188	intergenic;GhM_D11G2203(dist=49366),GhM_D11G2204(dist=4651)	A	AGAG	0.291	GhM_D11G2203	uncharacterized protein LOC105803898 isoform X1	7.87368	7.23794	√	√
D11:24633188	intergenic;GhM_D11G2203(dist=49366),GhM_D11G2204(dist=4651)	A	AGAG	0.291	GhM_D11G2204	patatin-like protein 5 isoform X1	7.87368	7.23794	√
D11:24633188	intergenic;GhM_D11G2203(dist=49366),GhM_D11G2204(dist=4651)	A	AGAG	0.291	GhM_D11G2205	methionine aminopeptidase 1D, chloroplastic/mitochondrial	7.87368	7.23794	√	√
D11:24633188	intergenic;GhM_D11G2203(dist=49366),GhM_D11G2204(dist=4651)	A	AGAG	0.291	GhM_D11G2206	cyclin-dependent kinase inhibitor 7-like isoform X2	7.87368	7.23794	√	√
D11:24633188	intergenic;GhM_D11G2203(dist=49366),GhM_D11G2204(dist=4651)	A	AGAG	0.291	GhM_D11G2207	uncharacterized membrane protein At3g27390 isoform X2	7.87368	7.23794	√	√
D11:24633188	intergenic;GhM_D11G2203(dist=49366),GhM_D11G2204(dist=4651)	A	AGAG	0.291	GhM_D11G2208	B3 domain-containing protein Os01g0234100-like isoform X1	7.87368	7.23794	√	√
D11:24633188	intergenic;GhM_D11G2203(dist=49366),GhM_D11G2204(dist=4651)	A	AGAG	0.291	GhM_D11G2209	uncharacterized protein LOC105803907 isoform X2	7.87368	7.23794	√	√
D11:24633188	intergenic;GhM_D11G2203(dist=49366),GhM_D11G2204(dist=4651)	A	AGAG	0.291	GhM_D11G2210	hypothetical protein F383_02490	7.87368	7.23794	√	√
D11:24633188	intergenic;GhM_D11G2203(dist=49366),GhM_D11G2204(dist=4651)	A	AGAG	0.291	GhM_D11G2211	uncharacterized protein LOC105801065	7.87368	7.23794		√
D11:24633188	intergenic;GhM_D11G2203(dist=49366),GhM_D11G2204(dist=4651)	A	AGAG	0.291	GhM_D11G2212	calmodulin-like protein 1	7.87368	7.23794	√	√
D11:24633188	intergenic;GhM_D11G2203(dist=49366),GhM_D11G2204(dist=4651)	A	AGAG	0.291	GhM_D11G2213	multidrug and toxin extrusion protein 1-like	7.87368	7.23794	√	√
D11:24633188	intergenic;GhM_D11G2203(dist=49366),GhM_D11G2204(dist=4651)	A	AGAG	0.291	GhM_D11G2214	pentatricopeptide repeat-containing protein At3g16610-like	7.87368	7.23794	√	√
D11:24633188	intergenic;GhM_D11G2203(dist=49366),GhM_D11G2204(dist=4651)	A	AGAG	0.291	GhM_D11G2215	red chlorophyll catabolite reductase, chloroplastic isoform X1	7.87368	7.23794	√	√
D11:24633188	intergenic;GhM_D11G2203(dist=49366),GhM_D11G2204(dist=4651)	A	AGAG	0.291	GhM_D11G2216	hypothetical protein B456_006G052400, partial	7.87368	7.23794	√	√
D11:24633188	intergenic;GhM_D11G2203(dist=49366),GhM_D11G2204(dist=4651)	A	AGAG	0.291	GhM_D11G2217	hypothetical protein B456_007G212900	7.87368	7.23794	√
D11:24633188	intergenic;GhM_D11G2203(dist=49366),GhM_D11G2204(dist=4651)	A	AGAG	0.291	GhM_D11G2218	hypothetical protein B456_007G213000, partial	7.87368	7.23794	√	√
D11:24633188	intergenic;GhM_D11G2203(dist=49366),GhM_D11G2204(dist=4651)	A	AGAG	0.291	GhM_D11G2219	uncharacterized protein LOC105803915 isoform X2	7.87368	7.23794	√	√
D11:24633188	intergenic;GhM_D11G2203(dist=49366),GhM_D11G2204(dist=4651)	A	AGAG	0.291	GhM_D11G2220	CLK4-associating serine/arginine rich protein	7.87368	7.23794	√	√
D11:24633188	intergenic;GhM_D11G2203(dist=49366),GhM_D11G2204(dist=4651)	A	AGAG	0.291	GhM_D11G2221	uncharacterized protein LOC105803917	7.87368	7.23794	√
D11:24633188	intergenic;GhM_D11G2203(dist=49366),GhM_D11G2204(dist=4651)	A	AGAG	0.291	GhM_D11G2222	zeaxanthin epoxidase, chloroplastic	7.87368	7.23794	√
D11:24654672	intergenic;GhM_D11G2204(dist=12703),GhM_D11G2205(dist=28105)	CT	C	0.266	GhM_D11G2198	uncharacterized protein LOC105803895 isoform X1	6.45872	5.62465	√
D11:24654672	intergenic;GhM_D11G2204(dist=12703),GhM_D11G2205(dist=28105)	CT	C	0.266	GhM_D11G2199	uncharacterized protein LOC105803896 isoform X1	6.45872	5.62465	√
D11:24654672	intergenic;GhM_D11G2204(dist=12703),GhM_D11G2205(dist=28105)	CT	C	0.266	GhM_D11G2200	Unknown	6.45872	5.62465	√
D11:24654672	intergenic;GhM_D11G2204(dist=12703),GhM_D11G2205(dist=28105)	CT	C	0.266	GhM_D11G2201	hypothetical protein B456_007G211200	6.45872	5.62465
D11:24654672	intergenic;GhM_D11G2204(dist=12703),GhM_D11G2205(dist=28105)	CT	C	0.266	GhM_D11G2202	uncharacterized protein LOC105803897	6.45872	5.62465	√
D11:24654672	intergenic;GhM_D11G2204(dist=12703),GhM_D11G2205(dist=28105)	CT	C	0.266	GhM_D11G2203	uncharacterized protein LOC105803898 isoform X1	6.45872	5.62465	√	√
D11:24654672	intergenic;GhM_D11G2204(dist=12703),GhM_D11G2205(dist=28105)	CT	C	0.266	GhM_D11G2204	patatin-like protein 5 isoform X1	6.45872	5.62465	√
D11:24654672	intergenic;GhM_D11G2204(dist=12703),GhM_D11G2205(dist=28105)	CT	C	0.266	GhM_D11G2205	methionine aminopeptidase 1D, chloroplastic/mitochondrial	6.45872	5.62465	√	√
D11:24654672	intergenic;GhM_D11G2204(dist=12703),GhM_D11G2205(dist=28105)	CT	C	0.266	GhM_D11G2206	cyclin-dependent kinase inhibitor 7-like isoform X2	6.45872	5.62465	√	√
D11:24654672	intergenic;GhM_D11G2204(dist=12703),GhM_D11G2205(dist=28105)	CT	C	0.266	GhM_D11G2207	uncharacterized membrane protein At3g27390 isoform X2	6.45872	5.62465	√	√
D11:24654672	intergenic;GhM_D11G2204(dist=12703),GhM_D11G2205(dist=28105)	CT	C	0.266	GhM_D11G2208	B3 domain-containing protein Os01g0234100-like isoform X1	6.45872	5.62465	√	√
D11:24654672	intergenic;GhM_D11G2204(dist=12703),GhM_D11G2205(dist=28105)	CT	C	0.266	GhM_D11G2209	uncharacterized protein LOC105803907 isoform X2	6.45872	5.62465	√	√
D11:24654672	intergenic;GhM_D11G2204(dist=12703),GhM_D11G2205(dist=28105)	CT	C	0.266	GhM_D11G2210	hypothetical protein F383_02490	6.45872	5.62465	√	√
D11:24654672	intergenic;GhM_D11G2204(dist=12703),GhM_D11G2205(dist=28105)	CT	C	0.266	GhM_D11G2211	uncharacterized protein LOC105801065	6.45872	5.62465		√
D11:24654672	intergenic;GhM_D11G2204(dist=12703),GhM_D11G2205(dist=28105)	CT	C	0.266	GhM_D11G2212	calmodulin-like protein 1	6.45872	5.62465	√	√
D11:24654672	intergenic;GhM_D11G2204(dist=12703),GhM_D11G2205(dist=28105)	CT	C	0.266	GhM_D11G2213	multidrug and toxin extrusion protein 1-like	6.45872	5.62465	√	√
D11:24654672	intergenic;GhM_D11G2204(dist=12703),GhM_D11G2205(dist=28105)	CT	C	0.266	GhM_D11G2214	pentatricopeptide repeat-containing protein At3g16610-like	6.45872	5.62465	√	√
D11:24654672	intergenic;GhM_D11G2204(dist=12703),GhM_D11G2205(dist=28105)	CT	C	0.266	GhM_D11G2215	red chlorophyll catabolite reductase, chloroplastic isoform X1	6.45872	5.62465	√	√
D11:24654672	intergenic;GhM_D11G2204(dist=12703),GhM_D11G2205(dist=28105)	CT	C	0.266	GhM_D11G2216	hypothetical protein B456_006G052400, partial	6.45872	5.62465	√	√
D11:24654672	intergenic;GhM_D11G2204(dist=12703),GhM_D11G2205(dist=28105)	CT	C	0.266	GhM_D11G2217	hypothetical protein B456_007G212900	6.45872	5.62465	√
D11:24654672	intergenic;GhM_D11G2204(dist=12703),GhM_D11G2205(dist=28105)	CT	C	0.266	GhM_D11G2218	hypothetical protein B456_007G213000, partial	6.45872	5.62465	√	√
D11:24654672	intergenic;GhM_D11G2204(dist=12703),GhM_D11G2205(dist=28105)	CT	C	0.266	GhM_D11G2219	uncharacterized protein LOC105803915 isoform X2	6.45872	5.62465	√	√
D11:24654672	intergenic;GhM_D11G2204(dist=12703),GhM_D11G2205(dist=28105)	CT	C	0.266	GhM_D11G2220	CLK4-associating serine/arginine rich protein	6.45872	5.62465	√	√
D11:24654672	intergenic;GhM_D11G2204(dist=12703),GhM_D11G2205(dist=28105)	CT	C	0.266	GhM_D11G2221	uncharacterized protein LOC105803917	6.45872	5.62465	√
D11:24654672	intergenic;GhM_D11G2204(dist=12703),GhM_D11G2205(dist=28105)	CT	C	0.266	GhM_D11G2222	zeaxanthin epoxidase, chloroplastic	6.45872	5.62465	√
D11:24654672	intergenic;GhM_D11G2204(dist=12703),GhM_D11G2205(dist=28105)	CT	C	0.266	GhM_D11G2223	DAZ-associated protein 1-like isoform X2	6.45872	5.62465	√
D11:24662151	intergenic;GhM_D11G2204(dist=20182),GhM_D11G2205(dist=20619)	ACTCACCCT	A	0.297	GhM_D11G2198	uncharacterized protein LOC105803895 isoform X1	7.04176	6.41514	√
D11:24662151	intergenic;GhM_D11G2204(dist=20182),GhM_D11G2205(dist=20619)	ACTCACCCT	A	0.297	GhM_D11G2199	uncharacterized protein LOC105803896 isoform X1	7.04176	6.41514	√
D11:24662151	intergenic;GhM_D11G2204(dist=20182),GhM_D11G2205(dist=20619)	ACTCACCCT	A	0.297	GhM_D11G2200	Unknown	7.04176	6.41514	√
D11:24662151	intergenic;GhM_D11G2204(dist=20182),GhM_D11G2205(dist=20619)	ACTCACCCT	A	0.297	GhM_D11G2201	hypothetical protein B456_007G211200	7.04176	6.41514
D11:24662151	intergenic;GhM_D11G2204(dist=20182),GhM_D11G2205(dist=20619)	ACTCACCCT	A	0.297	GhM_D11G2202	uncharacterized protein LOC105803897	7.04176	6.41514	√
D11:24662151	intergenic;GhM_D11G2204(dist=20182),GhM_D11G2205(dist=20619)	ACTCACCCT	A	0.297	GhM_D11G2203	uncharacterized protein LOC105803898 isoform X1	7.04176	6.41514	√	√
D11:24662151	intergenic;GhM_D11G2204(dist=20182),GhM_D11G2205(dist=20619)	ACTCACCCT	A	0.297	GhM_D11G2204	patatin-like protein 5 isoform X1	7.04176	6.41514	√
D11:24662151	intergenic;GhM_D11G2204(dist=20182),GhM_D11G2205(dist=20619)	ACTCACCCT	A	0.297	GhM_D11G2205	methionine aminopeptidase 1D, chloroplastic/mitochondrial	7.04176	6.41514	√	√
D11:24662151	intergenic;GhM_D11G2204(dist=20182),GhM_D11G2205(dist=20619)	ACTCACCCT	A	0.297	GhM_D11G2206	cyclin-dependent kinase inhibitor 7-like isoform X2	7.04176	6.41514	√	√
D11:24662151	intergenic;GhM_D11G2204(dist=20182),GhM_D11G2205(dist=20619)	ACTCACCCT	A	0.297	GhM_D11G2207	uncharacterized membrane protein At3g27390 isoform X2	7.04176	6.41514	√	√
D11:24662151	intergenic;GhM_D11G2204(dist=20182),GhM_D11G2205(dist=20619)	ACTCACCCT	A	0.297	GhM_D11G2208	B3 domain-containing protein Os01g0234100-like isoform X1	7.04176	6.41514	√	√
D11:24662151	intergenic;GhM_D11G2204(dist=20182),GhM_D11G2205(dist=20619)	ACTCACCCT	A	0.297	GhM_D11G2209	uncharacterized protein LOC105803907 isoform X2	7.04176	6.41514	√	√
D11:24662151	intergenic;GhM_D11G2204(dist=20182),GhM_D11G2205(dist=20619)	ACTCACCCT	A	0.297	GhM_D11G2210	hypothetical protein F383_02490	7.04176	6.41514	√	√
D11:24662151	intergenic;GhM_D11G2204(dist=20182),GhM_D11G2205(dist=20619)	ACTCACCCT	A	0.297	GhM_D11G2211	uncharacterized protein LOC105801065	7.04176	6.41514		√
D11:24662151	intergenic;GhM_D11G2204(dist=20182),GhM_D11G2205(dist=20619)	ACTCACCCT	A	0.297	GhM_D11G2212	calmodulin-like protein 1	7.04176	6.41514	√	√
D11:24662151	intergenic;GhM_D11G2204(dist=20182),GhM_D11G2205(dist=20619)	ACTCACCCT	A	0.297	GhM_D11G2213	multidrug and toxin extrusion protein 1-like	7.04176	6.41514	√	√
D11:24662151	intergenic;GhM_D11G2204(dist=20182),GhM_D11G2205(dist=20619)	ACTCACCCT	A	0.297	GhM_D11G2214	pentatricopeptide repeat-containing protein At3g16610-like	7.04176	6.41514	√	√
D11:24662151	intergenic;GhM_D11G2204(dist=20182),GhM_D11G2205(dist=20619)	ACTCACCCT	A	0.297	GhM_D11G2215	red chlorophyll catabolite reductase, chloroplastic isoform X1	7.04176	6.41514	√	√
D11:24662151	intergenic;GhM_D11G2204(dist=20182),GhM_D11G2205(dist=20619)	ACTCACCCT	A	0.297	GhM_D11G2216	hypothetical protein B456_006G052400, partial	7.04176	6.41514	√	√
D11:24662151	intergenic;GhM_D11G2204(dist=20182),GhM_D11G2205(dist=20619)	ACTCACCCT	A	0.297	GhM_D11G2217	hypothetical protein B456_007G212900	7.04176	6.41514	√
D11:24662151	intergenic;GhM_D11G2204(dist=20182),GhM_D11G2205(dist=20619)	ACTCACCCT	A	0.297	GhM_D11G2218	hypothetical protein B456_007G213000, partial	7.04176	6.41514	√	√
D11:24662151	intergenic;GhM_D11G2204(dist=20182),GhM_D11G2205(dist=20619)	ACTCACCCT	A	0.297	GhM_D11G2219	uncharacterized protein LOC105803915 isoform X2	7.04176	6.41514	√	√
D11:24662151	intergenic;GhM_D11G2204(dist=20182),GhM_D11G2205(dist=20619)	ACTCACCCT	A	0.297	GhM_D11G2220	CLK4-associating serine/arginine rich protein	7.04176	6.41514	√	√
D11:24662151	intergenic;GhM_D11G2204(dist=20182),GhM_D11G2205(dist=20619)	ACTCACCCT	A	0.297	GhM_D11G2221	uncharacterized protein LOC105803917	7.04176	6.41514	√
D11:24662151	intergenic;GhM_D11G2204(dist=20182),GhM_D11G2205(dist=20619)	ACTCACCCT	A	0.297	GhM_D11G2222	zeaxanthin epoxidase, chloroplastic	7.04176	6.41514	√
D11:24662151	intergenic;GhM_D11G2204(dist=20182),GhM_D11G2205(dist=20619)	ACTCACCCT	A	0.297	GhM_D11G2223	DAZ-associated protein 1-like isoform X2	7.04176	6.41514	√
D11:24662151	intergenic;GhM_D11G2204(dist=20182),GhM_D11G2205(dist=20619)	ACTCACCCT	A	0.297	GhM_D11G2224	Alpha/beta-Hydrolases superfamily protein, putative	7.04176	6.41514	√
D11:24671641	intergenic;GhM_D11G2204(dist=29671),GhM_D11G2205(dist=11137)	C	CG	0.3	GhM_D11G2198	uncharacterized protein LOC105803895 isoform X1	7.17316	6.56826	√
D11:24671641	intergenic;GhM_D11G2204(dist=29671),GhM_D11G2205(dist=11137)	C	CG	0.3	GhM_D11G2199	uncharacterized protein LOC105803896 isoform X1	7.17316	6.56826	√
D11:24671641	intergenic;GhM_D11G2204(dist=29671),GhM_D11G2205(dist=11137)	C	CG	0.3	GhM_D11G2200	Unknown	7.17316	6.56826	√
D11:24671641	intergenic;GhM_D11G2204(dist=29671),GhM_D11G2205(dist=11137)	C	CG	0.3	GhM_D11G2201	hypothetical protein B456_007G211200	7.17316	6.56826
D11:24671641	intergenic;GhM_D11G2204(dist=29671),GhM_D11G2205(dist=11137)	C	CG	0.3	GhM_D11G2202	uncharacterized protein LOC105803897	7.17316	6.56826	√
D11:24671641	intergenic;GhM_D11G2204(dist=29671),GhM_D11G2205(dist=11137)	C	CG	0.3	GhM_D11G2203	uncharacterized protein LOC105803898 isoform X1	7.17316	6.56826	√	√
D11:24671641	intergenic;GhM_D11G2204(dist=29671),GhM_D11G2205(dist=11137)	C	CG	0.3	GhM_D11G2204	patatin-like protein 5 isoform X1	7.17316	6.56826	√
D11:24671641	intergenic;GhM_D11G2204(dist=29671),GhM_D11G2205(dist=11137)	C	CG	0.3	GhM_D11G2205	methionine aminopeptidase 1D, chloroplastic/mitochondrial	7.17316	6.56826	√	√
D11:24671641	intergenic;GhM_D11G2204(dist=29671),GhM_D11G2205(dist=11137)	C	CG	0.3	GhM_D11G2206	cyclin-dependent kinase inhibitor 7-like isoform X2	7.17316	6.56826	√	√
D11:24671641	intergenic;GhM_D11G2204(dist=29671),GhM_D11G2205(dist=11137)	C	CG	0.3	GhM_D11G2207	uncharacterized membrane protein At3g27390 isoform X2	7.17316	6.56826	√	√
D11:24671641	intergenic;GhM_D11G2204(dist=29671),GhM_D11G2205(dist=11137)	C	CG	0.3	GhM_D11G2208	B3 domain-containing protein Os01g0234100-like isoform X1	7.17316	6.56826	√	√
D11:24671641	intergenic;GhM_D11G2204(dist=29671),GhM_D11G2205(dist=11137)	C	CG	0.3	GhM_D11G2209	uncharacterized protein LOC105803907 isoform X2	7.17316	6.56826	√	√
D11:24671641	intergenic;GhM_D11G2204(dist=29671),GhM_D11G2205(dist=11137)	C	CG	0.3	GhM_D11G2210	hypothetical protein F383_02490	7.17316	6.56826	√	√
D11:24671641	intergenic;GhM_D11G2204(dist=29671),GhM_D11G2205(dist=11137)	C	CG	0.3	GhM_D11G2211	uncharacterized protein LOC105801065	7.17316	6.56826		√
D11:24671641	intergenic;GhM_D11G2204(dist=29671),GhM_D11G2205(dist=11137)	C	CG	0.3	GhM_D11G2212	calmodulin-like protein 1	7.17316	6.56826	√	√
D11:24671641	intergenic;GhM_D11G2204(dist=29671),GhM_D11G2205(dist=11137)	C	CG	0.3	GhM_D11G2213	multidrug and toxin extrusion protein 1-like	7.17316	6.56826	√	√
D11:24671641	intergenic;GhM_D11G2204(dist=29671),GhM_D11G2205(dist=11137)	C	CG	0.3	GhM_D11G2214	pentatricopeptide repeat-containing protein At3g16610-like	7.17316	6.56826	√	√
D11:24671641	intergenic;GhM_D11G2204(dist=29671),GhM_D11G2205(dist=11137)	C	CG	0.3	GhM_D11G2215	red chlorophyll catabolite reductase, chloroplastic isoform X1	7.17316	6.56826	√	√
D11:24671641	intergenic;GhM_D11G2204(dist=29671),GhM_D11G2205(dist=11137)	C	CG	0.3	GhM_D11G2216	hypothetical protein B456_006G052400, partial	7.17316	6.56826	√	√
D11:24671641	intergenic;GhM_D11G2204(dist=29671),GhM_D11G2205(dist=11137)	C	CG	0.3	GhM_D11G2217	hypothetical protein B456_007G212900	7.17316	6.56826	√
D11:24671641	intergenic;GhM_D11G2204(dist=29671),GhM_D11G2205(dist=11137)	C	CG	0.3	GhM_D11G2218	hypothetical protein B456_007G213000, partial	7.17316	6.56826	√	√
D11:24671641	intergenic;GhM_D11G2204(dist=29671),GhM_D11G2205(dist=11137)	C	CG	0.3	GhM_D11G2219	uncharacterized protein LOC105803915 isoform X2	7.17316	6.56826	√	√
D11:24671641	intergenic;GhM_D11G2204(dist=29671),GhM_D11G2205(dist=11137)	C	CG	0.3	GhM_D11G2220	CLK4-associating serine/arginine rich protein	7.17316	6.56826	√	√
D11:24671641	intergenic;GhM_D11G2204(dist=29671),GhM_D11G2205(dist=11137)	C	CG	0.3	GhM_D11G2221	uncharacterized protein LOC105803917	7.17316	6.56826	√
D11:24671641	intergenic;GhM_D11G2204(dist=29671),GhM_D11G2205(dist=11137)	C	CG	0.3	GhM_D11G2222	zeaxanthin epoxidase, chloroplastic	7.17316	6.56826	√
D11:24671641	intergenic;GhM_D11G2204(dist=29671),GhM_D11G2205(dist=11137)	C	CG	0.3	GhM_D11G2223	DAZ-associated protein 1-like isoform X2	7.17316	6.56826	√
D11:24671641	intergenic;GhM_D11G2204(dist=29671),GhM_D11G2205(dist=11137)	C	CG	0.3	GhM_D11G2224	Alpha/beta-Hydrolases superfamily protein, putative	7.17316	6.56826	√
D11:24675706	intergenic;GhM_D11G2204(dist=33737),GhM_D11G2205(dist=7071)	AT	A	0.298	GhM_D11G2198	uncharacterized protein LOC105803895 isoform X1	7.3287	6.51349	√
D11:24675706	intergenic;GhM_D11G2204(dist=33737),GhM_D11G2205(dist=7071)	AT	A	0.298	GhM_D11G2199	uncharacterized protein LOC105803896 isoform X1	7.3287	6.51349	√
D11:24675706	intergenic;GhM_D11G2204(dist=33737),GhM_D11G2205(dist=7071)	AT	A	0.298	GhM_D11G2200	Unknown	7.3287	6.51349	√
D11:24675706	intergenic;GhM_D11G2204(dist=33737),GhM_D11G2205(dist=7071)	AT	A	0.298	GhM_D11G2201	hypothetical protein B456_007G211200	7.3287	6.51349
D11:24675706	intergenic;GhM_D11G2204(dist=33737),GhM_D11G2205(dist=7071)	AT	A	0.298	GhM_D11G2202	uncharacterized protein LOC105803897	7.3287	6.51349	√
D11:24675706	intergenic;GhM_D11G2204(dist=33737),GhM_D11G2205(dist=7071)	AT	A	0.298	GhM_D11G2203	uncharacterized protein LOC105803898 isoform X1	7.3287	6.51349	√	√
D11:24675706	intergenic;GhM_D11G2204(dist=33737),GhM_D11G2205(dist=7071)	AT	A	0.298	GhM_D11G2204	patatin-like protein 5 isoform X1	7.3287	6.51349	√
D11:24675706	intergenic;GhM_D11G2204(dist=33737),GhM_D11G2205(dist=7071)	AT	A	0.298	GhM_D11G2205	methionine aminopeptidase 1D, chloroplastic/mitochondrial	7.3287	6.51349	√	√
D11:24675706	intergenic;GhM_D11G2204(dist=33737),GhM_D11G2205(dist=7071)	AT	A	0.298	GhM_D11G2206	cyclin-dependent kinase inhibitor 7-like isoform X2	7.3287	6.51349	√	√
D11:24675706	intergenic;GhM_D11G2204(dist=33737),GhM_D11G2205(dist=7071)	AT	A	0.298	GhM_D11G2207	uncharacterized membrane protein At3g27390 isoform X2	7.3287	6.51349	√	√
D11:24675706	intergenic;GhM_D11G2204(dist=33737),GhM_D11G2205(dist=7071)	AT	A	0.298	GhM_D11G2208	B3 domain-containing protein Os01g0234100-like isoform X1	7.3287	6.51349	√	√
D11:24675706	intergenic;GhM_D11G2204(dist=33737),GhM_D11G2205(dist=7071)	AT	A	0.298	GhM_D11G2209	uncharacterized protein LOC105803907 isoform X2	7.3287	6.51349	√	√
D11:24675706	intergenic;GhM_D11G2204(dist=33737),GhM_D11G2205(dist=7071)	AT	A	0.298	GhM_D11G2210	hypothetical protein F383_02490	7.3287	6.51349	√	√
D11:24675706	intergenic;GhM_D11G2204(dist=33737),GhM_D11G2205(dist=7071)	AT	A	0.298	GhM_D11G2211	uncharacterized protein LOC105801065	7.3287	6.51349		√
D11:24675706	intergenic;GhM_D11G2204(dist=33737),GhM_D11G2205(dist=7071)	AT	A	0.298	GhM_D11G2212	calmodulin-like protein 1	7.3287	6.51349	√	√
D11:24675706	intergenic;GhM_D11G2204(dist=33737),GhM_D11G2205(dist=7071)	AT	A	0.298	GhM_D11G2213	multidrug and toxin extrusion protein 1-like	7.3287	6.51349	√	√
D11:24675706	intergenic;GhM_D11G2204(dist=33737),GhM_D11G2205(dist=7071)	AT	A	0.298	GhM_D11G2214	pentatricopeptide repeat-containing protein At3g16610-like	7.3287	6.51349	√	√
D11:24675706	intergenic;GhM_D11G2204(dist=33737),GhM_D11G2205(dist=7071)	AT	A	0.298	GhM_D11G2215	red chlorophyll catabolite reductase, chloroplastic isoform X1	7.3287	6.51349	√	√
D11:24675706	intergenic;GhM_D11G2204(dist=33737),GhM_D11G2205(dist=7071)	AT	A	0.298	GhM_D11G2216	hypothetical protein B456_006G052400, partial	7.3287	6.51349	√	√
D11:24675706	intergenic;GhM_D11G2204(dist=33737),GhM_D11G2205(dist=7071)	AT	A	0.298	GhM_D11G2217	hypothetical protein B456_007G212900	7.3287	6.51349	√
D11:24675706	intergenic;GhM_D11G2204(dist=33737),GhM_D11G2205(dist=7071)	AT	A	0.298	GhM_D11G2218	hypothetical protein B456_007G213000, partial	7.3287	6.51349	√	√
D11:24675706	intergenic;GhM_D11G2204(dist=33737),GhM_D11G2205(dist=7071)	AT	A	0.298	GhM_D11G2219	uncharacterized protein LOC105803915 isoform X2	7.3287	6.51349	√	√
D11:24675706	intergenic;GhM_D11G2204(dist=33737),GhM_D11G2205(dist=7071)	AT	A	0.298	GhM_D11G2220	CLK4-associating serine/arginine rich protein	7.3287	6.51349	√	√
D11:24675706	intergenic;GhM_D11G2204(dist=33737),GhM_D11G2205(dist=7071)	AT	A	0.298	GhM_D11G2221	uncharacterized protein LOC105803917	7.3287	6.51349	√
D11:24675706	intergenic;GhM_D11G2204(dist=33737),GhM_D11G2205(dist=7071)	AT	A	0.298	GhM_D11G2222	zeaxanthin epoxidase, chloroplastic	7.3287	6.51349	√
D11:24675706	intergenic;GhM_D11G2204(dist=33737),GhM_D11G2205(dist=7071)	AT	A	0.298	GhM_D11G2223	DAZ-associated protein 1-like isoform X2	7.3287	6.51349	√
D11:24675706	intergenic;GhM_D11G2204(dist=33737),GhM_D11G2205(dist=7071)	AT	A	0.298	GhM_D11G2224	Alpha/beta-Hydrolases superfamily protein, putative	7.3287	6.51349	√
D11:24682087	downstream;GhM_D11G2205	TTGGGCA	T	0.286	GhM_D11G2198	uncharacterized protein LOC105803895 isoform X1	6.11308	5.48165	√
D11:24682087	downstream;GhM_D11G2205	TTGGGCA	T	0.286	GhM_D11G2199	uncharacterized protein LOC105803896 isoform X1	6.11308	5.48165	√
D11:24682087	downstream;GhM_D11G2205	TTGGGCA	T	0.286	GhM_D11G2200	Unknown	6.11308	5.48165	√
D11:24682087	downstream;GhM_D11G2205	TTGGGCA	T	0.286	GhM_D11G2201	hypothetical protein B456_007G211200	6.11308	5.48165
D11:24682087	downstream;GhM_D11G2205	TTGGGCA	T	0.286	GhM_D11G2202	uncharacterized protein LOC105803897	6.11308	5.48165	√
D11:24682087	downstream;GhM_D11G2205	TTGGGCA	T	0.286	GhM_D11G2203	uncharacterized protein LOC105803898 isoform X1	6.11308	5.48165	√	√
D11:24682087	downstream;GhM_D11G2205	TTGGGCA	T	0.286	GhM_D11G2204	patatin-like protein 5 isoform X1	6.11308	5.48165	√
D11:24682087	downstream;GhM_D11G2205	TTGGGCA	T	0.286	GhM_D11G2205	methionine aminopeptidase 1D, chloroplastic/mitochondrial	6.11308	5.48165	√	√
D11:24682087	downstream;GhM_D11G2205	TTGGGCA	T	0.286	GhM_D11G2206	cyclin-dependent kinase inhibitor 7-like isoform X2	6.11308	5.48165	√	√
D11:24682087	downstream;GhM_D11G2205	TTGGGCA	T	0.286	GhM_D11G2207	uncharacterized membrane protein At3g27390 isoform X2	6.11308	5.48165	√	√
D11:24682087	downstream;GhM_D11G2205	TTGGGCA	T	0.286	GhM_D11G2208	B3 domain-containing protein Os01g0234100-like isoform X1	6.11308	5.48165	√	√
D11:24682087	downstream;GhM_D11G2205	TTGGGCA	T	0.286	GhM_D11G2209	uncharacterized protein LOC105803907 isoform X2	6.11308	5.48165	√	√
D11:24682087	downstream;GhM_D11G2205	TTGGGCA	T	0.286	GhM_D11G2210	hypothetical protein F383_02490	6.11308	5.48165	√	√
D11:24682087	downstream;GhM_D11G2205	TTGGGCA	T	0.286	GhM_D11G2211	uncharacterized protein LOC105801065	6.11308	5.48165		√
D11:24682087	downstream;GhM_D11G2205	TTGGGCA	T	0.286	GhM_D11G2212	calmodulin-like protein 1	6.11308	5.48165	√	√
D11:24682087	downstream;GhM_D11G2205	TTGGGCA	T	0.286	GhM_D11G2213	multidrug and toxin extrusion protein 1-like	6.11308	5.48165	√	√
D11:24682087	downstream;GhM_D11G2205	TTGGGCA	T	0.286	GhM_D11G2214	pentatricopeptide repeat-containing protein At3g16610-like	6.11308	5.48165	√	√
D11:24682087	downstream;GhM_D11G2205	TTGGGCA	T	0.286	GhM_D11G2215	red chlorophyll catabolite reductase, chloroplastic isoform X1	6.11308	5.48165	√	√
D11:24682087	downstream;GhM_D11G2205	TTGGGCA	T	0.286	GhM_D11G2216	hypothetical protein B456_006G052400, partial	6.11308	5.48165	√	√
D11:24682087	downstream;GhM_D11G2205	TTGGGCA	T	0.286	GhM_D11G2217	hypothetical protein B456_007G212900	6.11308	5.48165	√
D11:24682087	downstream;GhM_D11G2205	TTGGGCA	T	0.286	GhM_D11G2218	hypothetical protein B456_007G213000, partial	6.11308	5.48165	√	√
D11:24682087	downstream;GhM_D11G2205	TTGGGCA	T	0.286	GhM_D11G2219	uncharacterized protein LOC105803915 isoform X2	6.11308	5.48165	√	√
D11:24682087	downstream;GhM_D11G2205	TTGGGCA	T	0.286	GhM_D11G2220	CLK4-associating serine/arginine rich protein	6.11308	5.48165	√	√
D11:24682087	downstream;GhM_D11G2205	TTGGGCA	T	0.286	GhM_D11G2221	uncharacterized protein LOC105803917	6.11308	5.48165	√
D11:24682087	downstream;GhM_D11G2205	TTGGGCA	T	0.286	GhM_D11G2222	zeaxanthin epoxidase, chloroplastic	6.11308	5.48165	√
D11:24682087	downstream;GhM_D11G2205	TTGGGCA	T	0.286	GhM_D11G2223	DAZ-associated protein 1-like isoform X2	6.11308	5.48165	√
D11:24682087	downstream;GhM_D11G2205	TTGGGCA	T	0.286	GhM_D11G2224	Alpha/beta-Hydrolases superfamily protein, putative	6.11308	5.48165	√
D11:24682087	downstream;GhM_D11G2205	TTGGGCA	T	0.286	GhM_D11G2225	transcription factor HEC2	6.11308	5.48165	√
D11:24684221	intronic;GhM_D11G2205	AGACAAAG	A	0.294	GhM_D11G2198	uncharacterized protein LOC105803895 isoform X1	7.68545	7.03675	√
D11:24684221	intronic;GhM_D11G2205	AGACAAAG	A	0.294	GhM_D11G2199	uncharacterized protein LOC105803896 isoform X1	7.68545	7.03675	√
D11:24684221	intronic;GhM_D11G2205	AGACAAAG	A	0.294	GhM_D11G2200	Unknown	7.68545	7.03675	√
D11:24684221	intronic;GhM_D11G2205	AGACAAAG	A	0.294	GhM_D11G2201	hypothetical protein B456_007G211200	7.68545	7.03675
D11:24684221	intronic;GhM_D11G2205	AGACAAAG	A	0.294	GhM_D11G2202	uncharacterized protein LOC105803897	7.68545	7.03675	√
D11:24684221	intronic;GhM_D11G2205	AGACAAAG	A	0.294	GhM_D11G2203	uncharacterized protein LOC105803898 isoform X1	7.68545	7.03675	√	√
D11:24684221	intronic;GhM_D11G2205	AGACAAAG	A	0.294	GhM_D11G2204	patatin-like protein 5 isoform X1	7.68545	7.03675	√
D11:24684221	intronic;GhM_D11G2205	AGACAAAG	A	0.294	GhM_D11G2205	methionine aminopeptidase 1D, chloroplastic/mitochondrial	7.68545	7.03675	√	√
D11:24684221	intronic;GhM_D11G2205	AGACAAAG	A	0.294	GhM_D11G2206	cyclin-dependent kinase inhibitor 7-like isoform X2	7.68545	7.03675	√	√
D11:24684221	intronic;GhM_D11G2205	AGACAAAG	A	0.294	GhM_D11G2207	uncharacterized membrane protein At3g27390 isoform X2	7.68545	7.03675	√	√
D11:24684221	intronic;GhM_D11G2205	AGACAAAG	A	0.294	GhM_D11G2208	B3 domain-containing protein Os01g0234100-like isoform X1	7.68545	7.03675	√	√
D11:24684221	intronic;GhM_D11G2205	AGACAAAG	A	0.294	GhM_D11G2209	uncharacterized protein LOC105803907 isoform X2	7.68545	7.03675	√	√
D11:24684221	intronic;GhM_D11G2205	AGACAAAG	A	0.294	GhM_D11G2210	hypothetical protein F383_02490	7.68545	7.03675	√	√
D11:24684221	intronic;GhM_D11G2205	AGACAAAG	A	0.294	GhM_D11G2211	uncharacterized protein LOC105801065	7.68545	7.03675		√
D11:24684221	intronic;GhM_D11G2205	AGACAAAG	A	0.294	GhM_D11G2212	calmodulin-like protein 1	7.68545	7.03675	√	√
D11:24684221	intronic;GhM_D11G2205	AGACAAAG	A	0.294	GhM_D11G2213	multidrug and toxin extrusion protein 1-like	7.68545	7.03675	√	√
D11:24684221	intronic;GhM_D11G2205	AGACAAAG	A	0.294	GhM_D11G2214	pentatricopeptide repeat-containing protein At3g16610-like	7.68545	7.03675	√	√
D11:24684221	intronic;GhM_D11G2205	AGACAAAG	A	0.294	GhM_D11G2215	red chlorophyll catabolite reductase, chloroplastic isoform X1	7.68545	7.03675	√	√
D11:24684221	intronic;GhM_D11G2205	AGACAAAG	A	0.294	GhM_D11G2216	hypothetical protein B456_006G052400, partial	7.68545	7.03675	√	√
D11:24684221	intronic;GhM_D11G2205	AGACAAAG	A	0.294	GhM_D11G2217	hypothetical protein B456_007G212900	7.68545	7.03675	√
D11:24684221	intronic;GhM_D11G2205	AGACAAAG	A	0.294	GhM_D11G2218	hypothetical protein B456_007G213000, partial	7.68545	7.03675	√	√
D11:24684221	intronic;GhM_D11G2205	AGACAAAG	A	0.294	GhM_D11G2219	uncharacterized protein LOC105803915 isoform X2	7.68545	7.03675	√	√
D11:24684221	intronic;GhM_D11G2205	AGACAAAG	A	0.294	GhM_D11G2220	CLK4-associating serine/arginine rich protein	7.68545	7.03675	√	√
D11:24684221	intronic;GhM_D11G2205	AGACAAAG	A	0.294	GhM_D11G2221	uncharacterized protein LOC105803917	7.68545	7.03675	√
D11:24684221	intronic;GhM_D11G2205	AGACAAAG	A	0.294	GhM_D11G2222	zeaxanthin epoxidase, chloroplastic	7.68545	7.03675	√
D11:24684221	intronic;GhM_D11G2205	AGACAAAG	A	0.294	GhM_D11G2223	DAZ-associated protein 1-like isoform X2	7.68545	7.03675	√
D11:24684221	intronic;GhM_D11G2205	AGACAAAG	A	0.294	GhM_D11G2224	Alpha/beta-Hydrolases superfamily protein, putative	7.68545	7.03675	√
D11:24684221	intronic;GhM_D11G2205	AGACAAAG	A	0.294	GhM_D11G2225	transcription factor HEC2	7.68545	7.03675	√
D11:24684231	intronic;GhM_D11G2205	TTG	T	0.296	GhM_D11G2198	uncharacterized protein LOC105803895 isoform X1	8.00643	7.42511	√
D11:24684231	intronic;GhM_D11G2205	TTG	T	0.296	GhM_D11G2199	uncharacterized protein LOC105803896 isoform X1	8.00643	7.42511	√
D11:24684231	intronic;GhM_D11G2205	TTG	T	0.296	GhM_D11G2200	Unknown	8.00643	7.42511	√
D11:24684231	intronic;GhM_D11G2205	TTG	T	0.296	GhM_D11G2201	hypothetical protein B456_007G211200	8.00643	7.42511
D11:24684231	intronic;GhM_D11G2205	TTG	T	0.296	GhM_D11G2202	uncharacterized protein LOC105803897	8.00643	7.42511	√
D11:24684231	intronic;GhM_D11G2205	TTG	T	0.296	GhM_D11G2203	uncharacterized protein LOC105803898 isoform X1	8.00643	7.42511	√	√
D11:24684231	intronic;GhM_D11G2205	TTG	T	0.296	GhM_D11G2204	patatin-like protein 5 isoform X1	8.00643	7.42511	√
D11:24684231	intronic;GhM_D11G2205	TTG	T	0.296	GhM_D11G2205	methionine aminopeptidase 1D, chloroplastic/mitochondrial	8.00643	7.42511	√	√
D11:24684231	intronic;GhM_D11G2205	TTG	T	0.296	GhM_D11G2206	cyclin-dependent kinase inhibitor 7-like isoform X2	8.00643	7.42511	√	√
D11:24684231	intronic;GhM_D11G2205	TTG	T	0.296	GhM_D11G2207	uncharacterized membrane protein At3g27390 isoform X2	8.00643	7.42511	√	√
D11:24684231	intronic;GhM_D11G2205	TTG	T	0.296	GhM_D11G2208	B3 domain-containing protein Os01g0234100-like isoform X1	8.00643	7.42511	√	√
D11:24684231	intronic;GhM_D11G2205	TTG	T	0.296	GhM_D11G2209	uncharacterized protein LOC105803907 isoform X2	8.00643	7.42511	√	√
D11:24684231	intronic;GhM_D11G2205	TTG	T	0.296	GhM_D11G2210	hypothetical protein F383_02490	8.00643	7.42511	√	√
D11:24684231	intronic;GhM_D11G2205	TTG	T	0.296	GhM_D11G2211	uncharacterized protein LOC105801065	8.00643	7.42511		√
D11:24684231	intronic;GhM_D11G2205	TTG	T	0.296	GhM_D11G2212	calmodulin-like protein 1	8.00643	7.42511	√	√
D11:24684231	intronic;GhM_D11G2205	TTG	T	0.296	GhM_D11G2213	multidrug and toxin extrusion protein 1-like	8.00643	7.42511	√	√
D11:24684231	intronic;GhM_D11G2205	TTG	T	0.296	GhM_D11G2214	pentatricopeptide repeat-containing protein At3g16610-like	8.00643	7.42511	√	√
D11:24684231	intronic;GhM_D11G2205	TTG	T	0.296	GhM_D11G2215	red chlorophyll catabolite reductase, chloroplastic isoform X1	8.00643	7.42511	√	√
D11:24684231	intronic;GhM_D11G2205	TTG	T	0.296	GhM_D11G2216	hypothetical protein B456_006G052400, partial	8.00643	7.42511	√	√
D11:24684231	intronic;GhM_D11G2205	TTG	T	0.296	GhM_D11G2217	hypothetical protein B456_007G212900	8.00643	7.42511	√
D11:24684231	intronic;GhM_D11G2205	TTG	T	0.296	GhM_D11G2218	hypothetical protein B456_007G213000, partial	8.00643	7.42511	√	√
D11:24684231	intronic;GhM_D11G2205	TTG	T	0.296	GhM_D11G2219	uncharacterized protein LOC105803915 isoform X2	8.00643	7.42511	√	√
D11:24684231	intronic;GhM_D11G2205	TTG	T	0.296	GhM_D11G2220	CLK4-associating serine/arginine rich protein	8.00643	7.42511	√	√
D11:24684231	intronic;GhM_D11G2205	TTG	T	0.296	GhM_D11G2221	uncharacterized protein LOC105803917	8.00643	7.42511	√
D11:24684231	intronic;GhM_D11G2205	TTG	T	0.296	GhM_D11G2222	zeaxanthin epoxidase, chloroplastic	8.00643	7.42511	√
D11:24684231	intronic;GhM_D11G2205	TTG	T	0.296	GhM_D11G2223	DAZ-associated protein 1-like isoform X2	8.00643	7.42511	√
D11:24684231	intronic;GhM_D11G2205	TTG	T	0.296	GhM_D11G2224	Alpha/beta-Hydrolases superfamily protein, putative	8.00643	7.42511	√
D11:24684231	intronic;GhM_D11G2205	TTG	T	0.296	GhM_D11G2225	transcription factor HEC2	8.00643	7.42511	√
D11:24688098	intergenic;GhM_D11G2205(dist=1025),GhM_D11G2206(dist=17824)	TA	T	0.292	GhM_D11G2198	uncharacterized protein LOC105803895 isoform X1	6.34781	5.67789	√
D11:24688098	intergenic;GhM_D11G2205(dist=1025),GhM_D11G2206(dist=17824)	TA	T	0.292	GhM_D11G2199	uncharacterized protein LOC105803896 isoform X1	6.34781	5.67789	√
D11:24688098	intergenic;GhM_D11G2205(dist=1025),GhM_D11G2206(dist=17824)	TA	T	0.292	GhM_D11G2200	Unknown	6.34781	5.67789	√
D11:24688098	intergenic;GhM_D11G2205(dist=1025),GhM_D11G2206(dist=17824)	TA	T	0.292	GhM_D11G2201	hypothetical protein B456_007G211200	6.34781	5.67789
D11:24688098	intergenic;GhM_D11G2205(dist=1025),GhM_D11G2206(dist=17824)	TA	T	0.292	GhM_D11G2202	uncharacterized protein LOC105803897	6.34781	5.67789	√
D11:24688098	intergenic;GhM_D11G2205(dist=1025),GhM_D11G2206(dist=17824)	TA	T	0.292	GhM_D11G2203	uncharacterized protein LOC105803898 isoform X1	6.34781	5.67789	√	√
D11:24688098	intergenic;GhM_D11G2205(dist=1025),GhM_D11G2206(dist=17824)	TA	T	0.292	GhM_D11G2204	patatin-like protein 5 isoform X1	6.34781	5.67789	√
D11:24688098	intergenic;GhM_D11G2205(dist=1025),GhM_D11G2206(dist=17824)	TA	T	0.292	GhM_D11G2205	methionine aminopeptidase 1D, chloroplastic/mitochondrial	6.34781	5.67789	√	√
D11:24688098	intergenic;GhM_D11G2205(dist=1025),GhM_D11G2206(dist=17824)	TA	T	0.292	GhM_D11G2206	cyclin-dependent kinase inhibitor 7-like isoform X2	6.34781	5.67789	√	√
D11:24688098	intergenic;GhM_D11G2205(dist=1025),GhM_D11G2206(dist=17824)	TA	T	0.292	GhM_D11G2207	uncharacterized membrane protein At3g27390 isoform X2	6.34781	5.67789	√	√
D11:24688098	intergenic;GhM_D11G2205(dist=1025),GhM_D11G2206(dist=17824)	TA	T	0.292	GhM_D11G2208	B3 domain-containing protein Os01g0234100-like isoform X1	6.34781	5.67789	√	√
D11:24688098	intergenic;GhM_D11G2205(dist=1025),GhM_D11G2206(dist=17824)	TA	T	0.292	GhM_D11G2209	uncharacterized protein LOC105803907 isoform X2	6.34781	5.67789	√	√
D11:24688098	intergenic;GhM_D11G2205(dist=1025),GhM_D11G2206(dist=17824)	TA	T	0.292	GhM_D11G2210	hypothetical protein F383_02490	6.34781	5.67789	√	√
D11:24688098	intergenic;GhM_D11G2205(dist=1025),GhM_D11G2206(dist=17824)	TA	T	0.292	GhM_D11G2211	uncharacterized protein LOC105801065	6.34781	5.67789		√
D11:24688098	intergenic;GhM_D11G2205(dist=1025),GhM_D11G2206(dist=17824)	TA	T	0.292	GhM_D11G2212	calmodulin-like protein 1	6.34781	5.67789	√	√
D11:24688098	intergenic;GhM_D11G2205(dist=1025),GhM_D11G2206(dist=17824)	TA	T	0.292	GhM_D11G2213	multidrug and toxin extrusion protein 1-like	6.34781	5.67789	√	√
D11:24688098	intergenic;GhM_D11G2205(dist=1025),GhM_D11G2206(dist=17824)	TA	T	0.292	GhM_D11G2214	pentatricopeptide repeat-containing protein At3g16610-like	6.34781	5.67789	√	√
D11:24688098	intergenic;GhM_D11G2205(dist=1025),GhM_D11G2206(dist=17824)	TA	T	0.292	GhM_D11G2215	red chlorophyll catabolite reductase, chloroplastic isoform X1	6.34781	5.67789	√	√
D11:24688098	intergenic;GhM_D11G2205(dist=1025),GhM_D11G2206(dist=17824)	TA	T	0.292	GhM_D11G2216	hypothetical protein B456_006G052400, partial	6.34781	5.67789	√	√
D11:24688098	intergenic;GhM_D11G2205(dist=1025),GhM_D11G2206(dist=17824)	TA	T	0.292	GhM_D11G2217	hypothetical protein B456_007G212900	6.34781	5.67789	√
D11:24688098	intergenic;GhM_D11G2205(dist=1025),GhM_D11G2206(dist=17824)	TA	T	0.292	GhM_D11G2218	hypothetical protein B456_007G213000, partial	6.34781	5.67789	√	√
D11:24688098	intergenic;GhM_D11G2205(dist=1025),GhM_D11G2206(dist=17824)	TA	T	0.292	GhM_D11G2219	uncharacterized protein LOC105803915 isoform X2	6.34781	5.67789	√	√
D11:24688098	intergenic;GhM_D11G2205(dist=1025),GhM_D11G2206(dist=17824)	TA	T	0.292	GhM_D11G2220	CLK4-associating serine/arginine rich protein	6.34781	5.67789	√	√
D11:24688098	intergenic;GhM_D11G2205(dist=1025),GhM_D11G2206(dist=17824)	TA	T	0.292	GhM_D11G2221	uncharacterized protein LOC105803917	6.34781	5.67789	√
D11:24688098	intergenic;GhM_D11G2205(dist=1025),GhM_D11G2206(dist=17824)	TA	T	0.292	GhM_D11G2222	zeaxanthin epoxidase, chloroplastic	6.34781	5.67789	√
D11:24688098	intergenic;GhM_D11G2205(dist=1025),GhM_D11G2206(dist=17824)	TA	T	0.292	GhM_D11G2223	DAZ-associated protein 1-like isoform X2	6.34781	5.67789	√
D11:24688098	intergenic;GhM_D11G2205(dist=1025),GhM_D11G2206(dist=17824)	TA	T	0.292	GhM_D11G2224	Alpha/beta-Hydrolases superfamily protein, putative	6.34781	5.67789	√
D11:24688098	intergenic;GhM_D11G2205(dist=1025),GhM_D11G2206(dist=17824)	TA	T	0.292	GhM_D11G2225	transcription factor HEC2	6.34781	5.67789	√
D11:24689746	intergenic;GhM_D11G2205(dist=2672),GhM_D11G2206(dist=16177)	T	TCTTCC	0.3	GhM_D11G2198	uncharacterized protein LOC105803895 isoform X1	6.35472	5.79213	√
D11:24689746	intergenic;GhM_D11G2205(dist=2672),GhM_D11G2206(dist=16177)	T	TCTTCC	0.3	GhM_D11G2199	uncharacterized protein LOC105803896 isoform X1	6.35472	5.79213	√
D11:24689746	intergenic;GhM_D11G2205(dist=2672),GhM_D11G2206(dist=16177)	T	TCTTCC	0.3	GhM_D11G2200	Unknown	6.35472	5.79213	√
D11:24689746	intergenic;GhM_D11G2205(dist=2672),GhM_D11G2206(dist=16177)	T	TCTTCC	0.3	GhM_D11G2201	hypothetical protein B456_007G211200	6.35472	5.79213
D11:24689746	intergenic;GhM_D11G2205(dist=2672),GhM_D11G2206(dist=16177)	T	TCTTCC	0.3	GhM_D11G2202	uncharacterized protein LOC105803897	6.35472	5.79213	√
D11:24689746	intergenic;GhM_D11G2205(dist=2672),GhM_D11G2206(dist=16177)	T	TCTTCC	0.3	GhM_D11G2203	uncharacterized protein LOC105803898 isoform X1	6.35472	5.79213	√	√
D11:24689746	intergenic;GhM_D11G2205(dist=2672),GhM_D11G2206(dist=16177)	T	TCTTCC	0.3	GhM_D11G2204	patatin-like protein 5 isoform X1	6.35472	5.79213	√
D11:24689746	intergenic;GhM_D11G2205(dist=2672),GhM_D11G2206(dist=16177)	T	TCTTCC	0.3	GhM_D11G2205	methionine aminopeptidase 1D, chloroplastic/mitochondrial	6.35472	5.79213	√	√
D11:24689746	intergenic;GhM_D11G2205(dist=2672),GhM_D11G2206(dist=16177)	T	TCTTCC	0.3	GhM_D11G2206	cyclin-dependent kinase inhibitor 7-like isoform X2	6.35472	5.79213	√	√
D11:24689746	intergenic;GhM_D11G2205(dist=2672),GhM_D11G2206(dist=16177)	T	TCTTCC	0.3	GhM_D11G2207	uncharacterized membrane protein At3g27390 isoform X2	6.35472	5.79213	√	√
D11:24689746	intergenic;GhM_D11G2205(dist=2672),GhM_D11G2206(dist=16177)	T	TCTTCC	0.3	GhM_D11G2208	B3 domain-containing protein Os01g0234100-like isoform X1	6.35472	5.79213	√	√
D11:24689746	intergenic;GhM_D11G2205(dist=2672),GhM_D11G2206(dist=16177)	T	TCTTCC	0.3	GhM_D11G2209	uncharacterized protein LOC105803907 isoform X2	6.35472	5.79213	√	√
D11:24689746	intergenic;GhM_D11G2205(dist=2672),GhM_D11G2206(dist=16177)	T	TCTTCC	0.3	GhM_D11G2210	hypothetical protein F383_02490	6.35472	5.79213	√	√
D11:24689746	intergenic;GhM_D11G2205(dist=2672),GhM_D11G2206(dist=16177)	T	TCTTCC	0.3	GhM_D11G2211	uncharacterized protein LOC105801065	6.35472	5.79213		√
D11:24689746	intergenic;GhM_D11G2205(dist=2672),GhM_D11G2206(dist=16177)	T	TCTTCC	0.3	GhM_D11G2212	calmodulin-like protein 1	6.35472	5.79213	√	√
D11:24689746	intergenic;GhM_D11G2205(dist=2672),GhM_D11G2206(dist=16177)	T	TCTTCC	0.3	GhM_D11G2213	multidrug and toxin extrusion protein 1-like	6.35472	5.79213	√	√
D11:24689746	intergenic;GhM_D11G2205(dist=2672),GhM_D11G2206(dist=16177)	T	TCTTCC	0.3	GhM_D11G2214	pentatricopeptide repeat-containing protein At3g16610-like	6.35472	5.79213	√	√
D11:24689746	intergenic;GhM_D11G2205(dist=2672),GhM_D11G2206(dist=16177)	T	TCTTCC	0.3	GhM_D11G2215	red chlorophyll catabolite reductase, chloroplastic isoform X1	6.35472	5.79213	√	√
D11:24689746	intergenic;GhM_D11G2205(dist=2672),GhM_D11G2206(dist=16177)	T	TCTTCC	0.3	GhM_D11G2216	hypothetical protein B456_006G052400, partial	6.35472	5.79213	√	√
D11:24689746	intergenic;GhM_D11G2205(dist=2672),GhM_D11G2206(dist=16177)	T	TCTTCC	0.3	GhM_D11G2217	hypothetical protein B456_007G212900	6.35472	5.79213	√
D11:24689746	intergenic;GhM_D11G2205(dist=2672),GhM_D11G2206(dist=16177)	T	TCTTCC	0.3	GhM_D11G2218	hypothetical protein B456_007G213000, partial	6.35472	5.79213	√	√
D11:24689746	intergenic;GhM_D11G2205(dist=2672),GhM_D11G2206(dist=16177)	T	TCTTCC	0.3	GhM_D11G2219	uncharacterized protein LOC105803915 isoform X2	6.35472	5.79213	√	√
D11:24689746	intergenic;GhM_D11G2205(dist=2672),GhM_D11G2206(dist=16177)	T	TCTTCC	0.3	GhM_D11G2220	CLK4-associating serine/arginine rich protein	6.35472	5.79213	√	√
D11:24689746	intergenic;GhM_D11G2205(dist=2672),GhM_D11G2206(dist=16177)	T	TCTTCC	0.3	GhM_D11G2221	uncharacterized protein LOC105803917	6.35472	5.79213	√
D11:24689746	intergenic;GhM_D11G2205(dist=2672),GhM_D11G2206(dist=16177)	T	TCTTCC	0.3	GhM_D11G2222	zeaxanthin epoxidase, chloroplastic	6.35472	5.79213	√
D11:24689746	intergenic;GhM_D11G2205(dist=2672),GhM_D11G2206(dist=16177)	T	TCTTCC	0.3	GhM_D11G2223	DAZ-associated protein 1-like isoform X2	6.35472	5.79213	√
D11:24689746	intergenic;GhM_D11G2205(dist=2672),GhM_D11G2206(dist=16177)	T	TCTTCC	0.3	GhM_D11G2224	Alpha/beta-Hydrolases superfamily protein, putative	6.35472	5.79213	√
D11:24689746	intergenic;GhM_D11G2205(dist=2672),GhM_D11G2206(dist=16177)	T	TCTTCC	0.3	GhM_D11G2225	transcription factor HEC2	6.35472	5.79213	√
D11:24695127	intergenic;GhM_D11G2205(dist=8053),GhM_D11G2206(dist=10796)	C	CGG	0.283	GhM_D11G2198	uncharacterized protein LOC105803895 isoform X1	7.6938	6.89019	√
D11:24695127	intergenic;GhM_D11G2205(dist=8053),GhM_D11G2206(dist=10796)	C	CGG	0.283	GhM_D11G2199	uncharacterized protein LOC105803896 isoform X1	7.6938	6.89019	√
D11:24695127	intergenic;GhM_D11G2205(dist=8053),GhM_D11G2206(dist=10796)	C	CGG	0.283	GhM_D11G2200	Unknown	7.6938	6.89019	√
D11:24695127	intergenic;GhM_D11G2205(dist=8053),GhM_D11G2206(dist=10796)	C	CGG	0.283	GhM_D11G2201	hypothetical protein B456_007G211200	7.6938	6.89019
D11:24695127	intergenic;GhM_D11G2205(dist=8053),GhM_D11G2206(dist=10796)	C	CGG	0.283	GhM_D11G2202	uncharacterized protein LOC105803897	7.6938	6.89019	√
D11:24695127	intergenic;GhM_D11G2205(dist=8053),GhM_D11G2206(dist=10796)	C	CGG	0.283	GhM_D11G2203	uncharacterized protein LOC105803898 isoform X1	7.6938	6.89019	√	√
D11:24695127	intergenic;GhM_D11G2205(dist=8053),GhM_D11G2206(dist=10796)	C	CGG	0.283	GhM_D11G2204	patatin-like protein 5 isoform X1	7.6938	6.89019	√
D11:24695127	intergenic;GhM_D11G2205(dist=8053),GhM_D11G2206(dist=10796)	C	CGG	0.283	GhM_D11G2205	methionine aminopeptidase 1D, chloroplastic/mitochondrial	7.6938	6.89019	√	√
D11:24695127	intergenic;GhM_D11G2205(dist=8053),GhM_D11G2206(dist=10796)	C	CGG	0.283	GhM_D11G2206	cyclin-dependent kinase inhibitor 7-like isoform X2	7.6938	6.89019	√	√
D11:24695127	intergenic;GhM_D11G2205(dist=8053),GhM_D11G2206(dist=10796)	C	CGG	0.283	GhM_D11G2207	uncharacterized membrane protein At3g27390 isoform X2	7.6938	6.89019	√	√
D11:24695127	intergenic;GhM_D11G2205(dist=8053),GhM_D11G2206(dist=10796)	C	CGG	0.283	GhM_D11G2208	B3 domain-containing protein Os01g0234100-like isoform X1	7.6938	6.89019	√	√
D11:24695127	intergenic;GhM_D11G2205(dist=8053),GhM_D11G2206(dist=10796)	C	CGG	0.283	GhM_D11G2209	uncharacterized protein LOC105803907 isoform X2	7.6938	6.89019	√	√
D11:24695127	intergenic;GhM_D11G2205(dist=8053),GhM_D11G2206(dist=10796)	C	CGG	0.283	GhM_D11G2210	hypothetical protein F383_02490	7.6938	6.89019	√	√
D11:24695127	intergenic;GhM_D11G2205(dist=8053),GhM_D11G2206(dist=10796)	C	CGG	0.283	GhM_D11G2211	uncharacterized protein LOC105801065	7.6938	6.89019		√
D11:24695127	intergenic;GhM_D11G2205(dist=8053),GhM_D11G2206(dist=10796)	C	CGG	0.283	GhM_D11G2212	calmodulin-like protein 1	7.6938	6.89019	√	√
D11:24695127	intergenic;GhM_D11G2205(dist=8053),GhM_D11G2206(dist=10796)	C	CGG	0.283	GhM_D11G2213	multidrug and toxin extrusion protein 1-like	7.6938	6.89019	√	√
D11:24695127	intergenic;GhM_D11G2205(dist=8053),GhM_D11G2206(dist=10796)	C	CGG	0.283	GhM_D11G2214	pentatricopeptide repeat-containing protein At3g16610-like	7.6938	6.89019	√	√
D11:24695127	intergenic;GhM_D11G2205(dist=8053),GhM_D11G2206(dist=10796)	C	CGG	0.283	GhM_D11G2215	red chlorophyll catabolite reductase, chloroplastic isoform X1	7.6938	6.89019	√	√
D11:24695127	intergenic;GhM_D11G2205(dist=8053),GhM_D11G2206(dist=10796)	C	CGG	0.283	GhM_D11G2216	hypothetical protein B456_006G052400, partial	7.6938	6.89019	√	√
D11:24695127	intergenic;GhM_D11G2205(dist=8053),GhM_D11G2206(dist=10796)	C	CGG	0.283	GhM_D11G2217	hypothetical protein B456_007G212900	7.6938	6.89019	√
D11:24695127	intergenic;GhM_D11G2205(dist=8053),GhM_D11G2206(dist=10796)	C	CGG	0.283	GhM_D11G2218	hypothetical protein B456_007G213000, partial	7.6938	6.89019	√	√
D11:24695127	intergenic;GhM_D11G2205(dist=8053),GhM_D11G2206(dist=10796)	C	CGG	0.283	GhM_D11G2219	uncharacterized protein LOC105803915 isoform X2	7.6938	6.89019	√	√
D11:24695127	intergenic;GhM_D11G2205(dist=8053),GhM_D11G2206(dist=10796)	C	CGG	0.283	GhM_D11G2220	CLK4-associating serine/arginine rich protein	7.6938	6.89019	√	√
D11:24695127	intergenic;GhM_D11G2205(dist=8053),GhM_D11G2206(dist=10796)	C	CGG	0.283	GhM_D11G2221	uncharacterized protein LOC105803917	7.6938	6.89019	√
D11:24695127	intergenic;GhM_D11G2205(dist=8053),GhM_D11G2206(dist=10796)	C	CGG	0.283	GhM_D11G2222	zeaxanthin epoxidase, chloroplastic	7.6938	6.89019	√
D11:24695127	intergenic;GhM_D11G2205(dist=8053),GhM_D11G2206(dist=10796)	C	CGG	0.283	GhM_D11G2223	DAZ-associated protein 1-like isoform X2	7.6938	6.89019	√
D11:24695127	intergenic;GhM_D11G2205(dist=8053),GhM_D11G2206(dist=10796)	C	CGG	0.283	GhM_D11G2224	Alpha/beta-Hydrolases superfamily protein, putative	7.6938	6.89019	√
D11:24695127	intergenic;GhM_D11G2205(dist=8053),GhM_D11G2206(dist=10796)	C	CGG	0.283	GhM_D11G2225	transcription factor HEC2	7.6938	6.89019	√
D11:24696163	intergenic;GhM_D11G2205(dist=9090),GhM_D11G2206(dist=9759)	TC	T	0.291	GhM_D11G2198	uncharacterized protein LOC105803895 isoform X1	7.17868	6.33993	√
D11:24696163	intergenic;GhM_D11G2205(dist=9090),GhM_D11G2206(dist=9759)	TC	T	0.291	GhM_D11G2199	uncharacterized protein LOC105803896 isoform X1	7.17868	6.33993	√
D11:24696163	intergenic;GhM_D11G2205(dist=9090),GhM_D11G2206(dist=9759)	TC	T	0.291	GhM_D11G2200	Unknown	7.17868	6.33993	√
D11:24696163	intergenic;GhM_D11G2205(dist=9090),GhM_D11G2206(dist=9759)	TC	T	0.291	GhM_D11G2201	hypothetical protein B456_007G211200	7.17868	6.33993
D11:24696163	intergenic;GhM_D11G2205(dist=9090),GhM_D11G2206(dist=9759)	TC	T	0.291	GhM_D11G2202	uncharacterized protein LOC105803897	7.17868	6.33993	√
D11:24696163	intergenic;GhM_D11G2205(dist=9090),GhM_D11G2206(dist=9759)	TC	T	0.291	GhM_D11G2203	uncharacterized protein LOC105803898 isoform X1	7.17868	6.33993	√	√
D11:24696163	intergenic;GhM_D11G2205(dist=9090),GhM_D11G2206(dist=9759)	TC	T	0.291	GhM_D11G2204	patatin-like protein 5 isoform X1	7.17868	6.33993	√
D11:24696163	intergenic;GhM_D11G2205(dist=9090),GhM_D11G2206(dist=9759)	TC	T	0.291	GhM_D11G2205	methionine aminopeptidase 1D, chloroplastic/mitochondrial	7.17868	6.33993	√	√
D11:24696163	intergenic;GhM_D11G2205(dist=9090),GhM_D11G2206(dist=9759)	TC	T	0.291	GhM_D11G2206	cyclin-dependent kinase inhibitor 7-like isoform X2	7.17868	6.33993	√	√
D11:24696163	intergenic;GhM_D11G2205(dist=9090),GhM_D11G2206(dist=9759)	TC	T	0.291	GhM_D11G2207	uncharacterized membrane protein At3g27390 isoform X2	7.17868	6.33993	√	√
D11:24696163	intergenic;GhM_D11G2205(dist=9090),GhM_D11G2206(dist=9759)	TC	T	0.291	GhM_D11G2208	B3 domain-containing protein Os01g0234100-like isoform X1	7.17868	6.33993	√	√
D11:24696163	intergenic;GhM_D11G2205(dist=9090),GhM_D11G2206(dist=9759)	TC	T	0.291	GhM_D11G2209	uncharacterized protein LOC105803907 isoform X2	7.17868	6.33993	√	√
D11:24696163	intergenic;GhM_D11G2205(dist=9090),GhM_D11G2206(dist=9759)	TC	T	0.291	GhM_D11G2210	hypothetical protein F383_02490	7.17868	6.33993	√	√
D11:24696163	intergenic;GhM_D11G2205(dist=9090),GhM_D11G2206(dist=9759)	TC	T	0.291	GhM_D11G2211	uncharacterized protein LOC105801065	7.17868	6.33993		√
D11:24696163	intergenic;GhM_D11G2205(dist=9090),GhM_D11G2206(dist=9759)	TC	T	0.291	GhM_D11G2212	calmodulin-like protein 1	7.17868	6.33993	√	√
D11:24696163	intergenic;GhM_D11G2205(dist=9090),GhM_D11G2206(dist=9759)	TC	T	0.291	GhM_D11G2213	multidrug and toxin extrusion protein 1-like	7.17868	6.33993	√	√
D11:24696163	intergenic;GhM_D11G2205(dist=9090),GhM_D11G2206(dist=9759)	TC	T	0.291	GhM_D11G2214	pentatricopeptide repeat-containing protein At3g16610-like	7.17868	6.33993	√	√
D11:24696163	intergenic;GhM_D11G2205(dist=9090),GhM_D11G2206(dist=9759)	TC	T	0.291	GhM_D11G2215	red chlorophyll catabolite reductase, chloroplastic isoform X1	7.17868	6.33993	√	√
D11:24696163	intergenic;GhM_D11G2205(dist=9090),GhM_D11G2206(dist=9759)	TC	T	0.291	GhM_D11G2216	hypothetical protein B456_006G052400, partial	7.17868	6.33993	√	√
D11:24696163	intergenic;GhM_D11G2205(dist=9090),GhM_D11G2206(dist=9759)	TC	T	0.291	GhM_D11G2217	hypothetical protein B456_007G212900	7.17868	6.33993	√
D11:24696163	intergenic;GhM_D11G2205(dist=9090),GhM_D11G2206(dist=9759)	TC	T	0.291	GhM_D11G2218	hypothetical protein B456_007G213000, partial	7.17868	6.33993	√	√
D11:24696163	intergenic;GhM_D11G2205(dist=9090),GhM_D11G2206(dist=9759)	TC	T	0.291	GhM_D11G2219	uncharacterized protein LOC105803915 isoform X2	7.17868	6.33993	√	√
D11:24696163	intergenic;GhM_D11G2205(dist=9090),GhM_D11G2206(dist=9759)	TC	T	0.291	GhM_D11G2220	CLK4-associating serine/arginine rich protein	7.17868	6.33993	√	√
D11:24696163	intergenic;GhM_D11G2205(dist=9090),GhM_D11G2206(dist=9759)	TC	T	0.291	GhM_D11G2221	uncharacterized protein LOC105803917	7.17868	6.33993	√
D11:24696163	intergenic;GhM_D11G2205(dist=9090),GhM_D11G2206(dist=9759)	TC	T	0.291	GhM_D11G2222	zeaxanthin epoxidase, chloroplastic	7.17868	6.33993	√
D11:24696163	intergenic;GhM_D11G2205(dist=9090),GhM_D11G2206(dist=9759)	TC	T	0.291	GhM_D11G2223	DAZ-associated protein 1-like isoform X2	7.17868	6.33993	√
D11:24696163	intergenic;GhM_D11G2205(dist=9090),GhM_D11G2206(dist=9759)	TC	T	0.291	GhM_D11G2224	Alpha/beta-Hydrolases superfamily protein, putative	7.17868	6.33993	√
D11:24696163	intergenic;GhM_D11G2205(dist=9090),GhM_D11G2206(dist=9759)	TC	T	0.291	GhM_D11G2225	transcription factor HEC2	7.17868	6.33993	√
D11:24696432	intergenic;GhM_D11G2205(dist=9359),GhM_D11G2206(dist=9490)	AG	A	0.287	GhM_D11G2198	uncharacterized protein LOC105803895 isoform X1	6.16493	-	√
D11:24696432	intergenic;GhM_D11G2205(dist=9359),GhM_D11G2206(dist=9490)	AG	A	0.287	GhM_D11G2199	uncharacterized protein LOC105803896 isoform X1	6.16493	-	√
D11:24696432	intergenic;GhM_D11G2205(dist=9359),GhM_D11G2206(dist=9490)	AG	A	0.287	GhM_D11G2200	Unknown	6.16493	-	√
D11:24696432	intergenic;GhM_D11G2205(dist=9359),GhM_D11G2206(dist=9490)	AG	A	0.287	GhM_D11G2201	hypothetical protein B456_007G211200	6.16493	-
D11:24696432	intergenic;GhM_D11G2205(dist=9359),GhM_D11G2206(dist=9490)	AG	A	0.287	GhM_D11G2202	uncharacterized protein LOC105803897	6.16493	-	√
D11:24696432	intergenic;GhM_D11G2205(dist=9359),GhM_D11G2206(dist=9490)	AG	A	0.287	GhM_D11G2203	uncharacterized protein LOC105803898 isoform X1	6.16493	-	√	√
D11:24696432	intergenic;GhM_D11G2205(dist=9359),GhM_D11G2206(dist=9490)	AG	A	0.287	GhM_D11G2204	patatin-like protein 5 isoform X1	6.16493	-	√
D11:24696432	intergenic;GhM_D11G2205(dist=9359),GhM_D11G2206(dist=9490)	AG	A	0.287	GhM_D11G2205	methionine aminopeptidase 1D, chloroplastic/mitochondrial	6.16493	-	√	√
D11:24696432	intergenic;GhM_D11G2205(dist=9359),GhM_D11G2206(dist=9490)	AG	A	0.287	GhM_D11G2206	cyclin-dependent kinase inhibitor 7-like isoform X2	6.16493	-	√	√
D11:24696432	intergenic;GhM_D11G2205(dist=9359),GhM_D11G2206(dist=9490)	AG	A	0.287	GhM_D11G2207	uncharacterized membrane protein At3g27390 isoform X2	6.16493	-	√	√
D11:24696432	intergenic;GhM_D11G2205(dist=9359),GhM_D11G2206(dist=9490)	AG	A	0.287	GhM_D11G2208	B3 domain-containing protein Os01g0234100-like isoform X1	6.16493	-	√	√
D11:24696432	intergenic;GhM_D11G2205(dist=9359),GhM_D11G2206(dist=9490)	AG	A	0.287	GhM_D11G2209	uncharacterized protein LOC105803907 isoform X2	6.16493	-	√	√
D11:24696432	intergenic;GhM_D11G2205(dist=9359),GhM_D11G2206(dist=9490)	AG	A	0.287	GhM_D11G2210	hypothetical protein F383_02490	6.16493	-	√	√
D11:24696432	intergenic;GhM_D11G2205(dist=9359),GhM_D11G2206(dist=9490)	AG	A	0.287	GhM_D11G2211	uncharacterized protein LOC105801065	6.16493	-		√
D11:24696432	intergenic;GhM_D11G2205(dist=9359),GhM_D11G2206(dist=9490)	AG	A	0.287	GhM_D11G2212	calmodulin-like protein 1	6.16493	-	√	√
D11:24696432	intergenic;GhM_D11G2205(dist=9359),GhM_D11G2206(dist=9490)	AG	A	0.287	GhM_D11G2213	multidrug and toxin extrusion protein 1-like	6.16493	-	√	√
D11:24696432	intergenic;GhM_D11G2205(dist=9359),GhM_D11G2206(dist=9490)	AG	A	0.287	GhM_D11G2214	pentatricopeptide repeat-containing protein At3g16610-like	6.16493	-	√	√
D11:24696432	intergenic;GhM_D11G2205(dist=9359),GhM_D11G2206(dist=9490)	AG	A	0.287	GhM_D11G2215	red chlorophyll catabolite reductase, chloroplastic isoform X1	6.16493	-	√	√
D11:24696432	intergenic;GhM_D11G2205(dist=9359),GhM_D11G2206(dist=9490)	AG	A	0.287	GhM_D11G2216	hypothetical protein B456_006G052400, partial	6.16493	-	√	√
D11:24696432	intergenic;GhM_D11G2205(dist=9359),GhM_D11G2206(dist=9490)	AG	A	0.287	GhM_D11G2217	hypothetical protein B456_007G212900	6.16493	-	√
D11:24696432	intergenic;GhM_D11G2205(dist=9359),GhM_D11G2206(dist=9490)	AG	A	0.287	GhM_D11G2218	hypothetical protein B456_007G213000, partial	6.16493	-	√	√
D11:24696432	intergenic;GhM_D11G2205(dist=9359),GhM_D11G2206(dist=9490)	AG	A	0.287	GhM_D11G2219	uncharacterized protein LOC105803915 isoform X2	6.16493	-	√	√
D11:24696432	intergenic;GhM_D11G2205(dist=9359),GhM_D11G2206(dist=9490)	AG	A	0.287	GhM_D11G2220	CLK4-associating serine/arginine rich protein	6.16493	-	√	√
D11:24696432	intergenic;GhM_D11G2205(dist=9359),GhM_D11G2206(dist=9490)	AG	A	0.287	GhM_D11G2221	uncharacterized protein LOC105803917	6.16493	-	√
D11:24696432	intergenic;GhM_D11G2205(dist=9359),GhM_D11G2206(dist=9490)	AG	A	0.287	GhM_D11G2222	zeaxanthin epoxidase, chloroplastic	6.16493	-	√
D11:24696432	intergenic;GhM_D11G2205(dist=9359),GhM_D11G2206(dist=9490)	AG	A	0.287	GhM_D11G2223	DAZ-associated protein 1-like isoform X2	6.16493	-	√
D11:24696432	intergenic;GhM_D11G2205(dist=9359),GhM_D11G2206(dist=9490)	AG	A	0.287	GhM_D11G2224	Alpha/beta-Hydrolases superfamily protein, putative	6.16493	-	√
D11:24696432	intergenic;GhM_D11G2205(dist=9359),GhM_D11G2206(dist=9490)	AG	A	0.287	GhM_D11G2225	transcription factor HEC2	6.16493	-	√
D11:24698791	intergenic;GhM_D11G2205(dist=11718),GhM_D11G2206(dist=7131)	TA	T	0.213	GhM_D11G2198	uncharacterized protein LOC105803895 isoform X1	7.50929	7.10643	√
D11:24698791	intergenic;GhM_D11G2205(dist=11718),GhM_D11G2206(dist=7131)	TA	T	0.213	GhM_D11G2199	uncharacterized protein LOC105803896 isoform X1	7.50929	7.10643	√
D11:24698791	intergenic;GhM_D11G2205(dist=11718),GhM_D11G2206(dist=7131)	TA	T	0.213	GhM_D11G2200	Unknown	7.50929	7.10643	√
D11:24698791	intergenic;GhM_D11G2205(dist=11718),GhM_D11G2206(dist=7131)	TA	T	0.213	GhM_D11G2201	hypothetical protein B456_007G211200	7.50929	7.10643
D11:24698791	intergenic;GhM_D11G2205(dist=11718),GhM_D11G2206(dist=7131)	TA	T	0.213	GhM_D11G2202	uncharacterized protein LOC105803897	7.50929	7.10643	√
D11:24698791	intergenic;GhM_D11G2205(dist=11718),GhM_D11G2206(dist=7131)	TA	T	0.213	GhM_D11G2203	uncharacterized protein LOC105803898 isoform X1	7.50929	7.10643	√	√
D11:24698791	intergenic;GhM_D11G2205(dist=11718),GhM_D11G2206(dist=7131)	TA	T	0.213	GhM_D11G2204	patatin-like protein 5 isoform X1	7.50929	7.10643	√
D11:24698791	intergenic;GhM_D11G2205(dist=11718),GhM_D11G2206(dist=7131)	TA	T	0.213	GhM_D11G2205	methionine aminopeptidase 1D, chloroplastic/mitochondrial	7.50929	7.10643	√	√
D11:24698791	intergenic;GhM_D11G2205(dist=11718),GhM_D11G2206(dist=7131)	TA	T	0.213	GhM_D11G2206	cyclin-dependent kinase inhibitor 7-like isoform X2	7.50929	7.10643	√	√
D11:24698791	intergenic;GhM_D11G2205(dist=11718),GhM_D11G2206(dist=7131)	TA	T	0.213	GhM_D11G2207	uncharacterized membrane protein At3g27390 isoform X2	7.50929	7.10643	√	√
D11:24698791	intergenic;GhM_D11G2205(dist=11718),GhM_D11G2206(dist=7131)	TA	T	0.213	GhM_D11G2208	B3 domain-containing protein Os01g0234100-like isoform X1	7.50929	7.10643	√	√
D11:24698791	intergenic;GhM_D11G2205(dist=11718),GhM_D11G2206(dist=7131)	TA	T	0.213	GhM_D11G2209	uncharacterized protein LOC105803907 isoform X2	7.50929	7.10643	√	√
D11:24698791	intergenic;GhM_D11G2205(dist=11718),GhM_D11G2206(dist=7131)	TA	T	0.213	GhM_D11G2210	hypothetical protein F383_02490	7.50929	7.10643	√	√
D11:24698791	intergenic;GhM_D11G2205(dist=11718),GhM_D11G2206(dist=7131)	TA	T	0.213	GhM_D11G2211	uncharacterized protein LOC105801065	7.50929	7.10643		√
D11:24698791	intergenic;GhM_D11G2205(dist=11718),GhM_D11G2206(dist=7131)	TA	T	0.213	GhM_D11G2212	calmodulin-like protein 1	7.50929	7.10643	√	√
D11:24698791	intergenic;GhM_D11G2205(dist=11718),GhM_D11G2206(dist=7131)	TA	T	0.213	GhM_D11G2213	multidrug and toxin extrusion protein 1-like	7.50929	7.10643	√	√
D11:24698791	intergenic;GhM_D11G2205(dist=11718),GhM_D11G2206(dist=7131)	TA	T	0.213	GhM_D11G2214	pentatricopeptide repeat-containing protein At3g16610-like	7.50929	7.10643	√	√
D11:24698791	intergenic;GhM_D11G2205(dist=11718),GhM_D11G2206(dist=7131)	TA	T	0.213	GhM_D11G2215	red chlorophyll catabolite reductase, chloroplastic isoform X1	7.50929	7.10643	√	√
D11:24698791	intergenic;GhM_D11G2205(dist=11718),GhM_D11G2206(dist=7131)	TA	T	0.213	GhM_D11G2216	hypothetical protein B456_006G052400, partial	7.50929	7.10643	√	√
D11:24698791	intergenic;GhM_D11G2205(dist=11718),GhM_D11G2206(dist=7131)	TA	T	0.213	GhM_D11G2217	hypothetical protein B456_007G212900	7.50929	7.10643	√
D11:24698791	intergenic;GhM_D11G2205(dist=11718),GhM_D11G2206(dist=7131)	TA	T	0.213	GhM_D11G2218	hypothetical protein B456_007G213000, partial	7.50929	7.10643	√	√
D11:24698791	intergenic;GhM_D11G2205(dist=11718),GhM_D11G2206(dist=7131)	TA	T	0.213	GhM_D11G2219	uncharacterized protein LOC105803915 isoform X2	7.50929	7.10643	√	√
D11:24698791	intergenic;GhM_D11G2205(dist=11718),GhM_D11G2206(dist=7131)	TA	T	0.213	GhM_D11G2220	CLK4-associating serine/arginine rich protein	7.50929	7.10643	√	√
D11:24698791	intergenic;GhM_D11G2205(dist=11718),GhM_D11G2206(dist=7131)	TA	T	0.213	GhM_D11G2221	uncharacterized protein LOC105803917	7.50929	7.10643	√
D11:24698791	intergenic;GhM_D11G2205(dist=11718),GhM_D11G2206(dist=7131)	TA	T	0.213	GhM_D11G2222	zeaxanthin epoxidase, chloroplastic	7.50929	7.10643	√
D11:24698791	intergenic;GhM_D11G2205(dist=11718),GhM_D11G2206(dist=7131)	TA	T	0.213	GhM_D11G2223	DAZ-associated protein 1-like isoform X2	7.50929	7.10643	√
D11:24698791	intergenic;GhM_D11G2205(dist=11718),GhM_D11G2206(dist=7131)	TA	T	0.213	GhM_D11G2224	Alpha/beta-Hydrolases superfamily protein, putative	7.50929	7.10643	√
D11:24698791	intergenic;GhM_D11G2205(dist=11718),GhM_D11G2206(dist=7131)	TA	T	0.213	GhM_D11G2225	transcription factor HEC2	7.50929	7.10643	√
D11:24698791	intergenic;GhM_D11G2205(dist=11718),GhM_D11G2206(dist=7131)	TA	T	0.213	GhM_D11G2226	protein RALF-like 34	7.50929	7.10643	√
D11:24704683	intergenic;GhM_D11G2205(dist=17609),GhM_D11G2206(dist=1240)	G	GA	0.222	GhM_D11G2198	uncharacterized protein LOC105803895 isoform X1	6.8571	6.3227	√
D11:24704683	intergenic;GhM_D11G2205(dist=17609),GhM_D11G2206(dist=1240)	G	GA	0.222	GhM_D11G2199	uncharacterized protein LOC105803896 isoform X1	6.8571	6.3227	√
D11:24704683	intergenic;GhM_D11G2205(dist=17609),GhM_D11G2206(dist=1240)	G	GA	0.222	GhM_D11G2200	Unknown	6.8571	6.3227	√
D11:24704683	intergenic;GhM_D11G2205(dist=17609),GhM_D11G2206(dist=1240)	G	GA	0.222	GhM_D11G2201	hypothetical protein B456_007G211200	6.8571	6.3227
D11:24704683	intergenic;GhM_D11G2205(dist=17609),GhM_D11G2206(dist=1240)	G	GA	0.222	GhM_D11G2202	uncharacterized protein LOC105803897	6.8571	6.3227	√
D11:24704683	intergenic;GhM_D11G2205(dist=17609),GhM_D11G2206(dist=1240)	G	GA	0.222	GhM_D11G2203	uncharacterized protein LOC105803898 isoform X1	6.8571	6.3227	√	√
D11:24704683	intergenic;GhM_D11G2205(dist=17609),GhM_D11G2206(dist=1240)	G	GA	0.222	GhM_D11G2204	patatin-like protein 5 isoform X1	6.8571	6.3227	√
D11:24704683	intergenic;GhM_D11G2205(dist=17609),GhM_D11G2206(dist=1240)	G	GA	0.222	GhM_D11G2205	methionine aminopeptidase 1D, chloroplastic/mitochondrial	6.8571	6.3227	√	√
D11:24704683	intergenic;GhM_D11G2205(dist=17609),GhM_D11G2206(dist=1240)	G	GA	0.222	GhM_D11G2206	cyclin-dependent kinase inhibitor 7-like isoform X2	6.8571	6.3227	√	√
D11:24704683	intergenic;GhM_D11G2205(dist=17609),GhM_D11G2206(dist=1240)	G	GA	0.222	GhM_D11G2207	uncharacterized membrane protein At3g27390 isoform X2	6.8571	6.3227	√	√
D11:24704683	intergenic;GhM_D11G2205(dist=17609),GhM_D11G2206(dist=1240)	G	GA	0.222	GhM_D11G2208	B3 domain-containing protein Os01g0234100-like isoform X1	6.8571	6.3227	√	√
D11:24704683	intergenic;GhM_D11G2205(dist=17609),GhM_D11G2206(dist=1240)	G	GA	0.222	GhM_D11G2209	uncharacterized protein LOC105803907 isoform X2	6.8571	6.3227	√	√
D11:24704683	intergenic;GhM_D11G2205(dist=17609),GhM_D11G2206(dist=1240)	G	GA	0.222	GhM_D11G2210	hypothetical protein F383_02490	6.8571	6.3227	√	√
D11:24704683	intergenic;GhM_D11G2205(dist=17609),GhM_D11G2206(dist=1240)	G	GA	0.222	GhM_D11G2211	uncharacterized protein LOC105801065	6.8571	6.3227		√
D11:24704683	intergenic;GhM_D11G2205(dist=17609),GhM_D11G2206(dist=1240)	G	GA	0.222	GhM_D11G2212	calmodulin-like protein 1	6.8571	6.3227	√	√
D11:24704683	intergenic;GhM_D11G2205(dist=17609),GhM_D11G2206(dist=1240)	G	GA	0.222	GhM_D11G2213	multidrug and toxin extrusion protein 1-like	6.8571	6.3227	√	√
D11:24704683	intergenic;GhM_D11G2205(dist=17609),GhM_D11G2206(dist=1240)	G	GA	0.222	GhM_D11G2214	pentatricopeptide repeat-containing protein At3g16610-like	6.8571	6.3227	√	√
D11:24704683	intergenic;GhM_D11G2205(dist=17609),GhM_D11G2206(dist=1240)	G	GA	0.222	GhM_D11G2215	red chlorophyll catabolite reductase, chloroplastic isoform X1	6.8571	6.3227	√	√
D11:24704683	intergenic;GhM_D11G2205(dist=17609),GhM_D11G2206(dist=1240)	G	GA	0.222	GhM_D11G2216	hypothetical protein B456_006G052400, partial	6.8571	6.3227	√	√
D11:24704683	intergenic;GhM_D11G2205(dist=17609),GhM_D11G2206(dist=1240)	G	GA	0.222	GhM_D11G2217	hypothetical protein B456_007G212900	6.8571	6.3227	√
D11:24704683	intergenic;GhM_D11G2205(dist=17609),GhM_D11G2206(dist=1240)	G	GA	0.222	GhM_D11G2218	hypothetical protein B456_007G213000, partial	6.8571	6.3227	√	√
D11:24704683	intergenic;GhM_D11G2205(dist=17609),GhM_D11G2206(dist=1240)	G	GA	0.222	GhM_D11G2219	uncharacterized protein LOC105803915 isoform X2	6.8571	6.3227	√	√
D11:24704683	intergenic;GhM_D11G2205(dist=17609),GhM_D11G2206(dist=1240)	G	GA	0.222	GhM_D11G2220	CLK4-associating serine/arginine rich protein	6.8571	6.3227	√	√
D11:24704683	intergenic;GhM_D11G2205(dist=17609),GhM_D11G2206(dist=1240)	G	GA	0.222	GhM_D11G2221	uncharacterized protein LOC105803917	6.8571	6.3227	√
D11:24704683	intergenic;GhM_D11G2205(dist=17609),GhM_D11G2206(dist=1240)	G	GA	0.222	GhM_D11G2222	zeaxanthin epoxidase, chloroplastic	6.8571	6.3227	√
D11:24704683	intergenic;GhM_D11G2205(dist=17609),GhM_D11G2206(dist=1240)	G	GA	0.222	GhM_D11G2223	DAZ-associated protein 1-like isoform X2	6.8571	6.3227	√
D11:24704683	intergenic;GhM_D11G2205(dist=17609),GhM_D11G2206(dist=1240)	G	GA	0.222	GhM_D11G2224	Alpha/beta-Hydrolases superfamily protein, putative	6.8571	6.3227	√
D11:24704683	intergenic;GhM_D11G2205(dist=17609),GhM_D11G2206(dist=1240)	G	GA	0.222	GhM_D11G2225	transcription factor HEC2	6.8571	6.3227	√
D11:24704683	intergenic;GhM_D11G2205(dist=17609),GhM_D11G2206(dist=1240)	G	GA	0.222	GhM_D11G2226	protein RALF-like 34	6.8571	6.3227	√
D11:24704711	intergenic;GhM_D11G2205(dist=17638),GhM_D11G2206(dist=1211)	TC	T	0.21	GhM_D11G2198	uncharacterized protein LOC105803895 isoform X1	5.99572	-	√
D11:24704711	intergenic;GhM_D11G2205(dist=17638),GhM_D11G2206(dist=1211)	TC	T	0.21	GhM_D11G2199	uncharacterized protein LOC105803896 isoform X1	5.99572	-	√
D11:24704711	intergenic;GhM_D11G2205(dist=17638),GhM_D11G2206(dist=1211)	TC	T	0.21	GhM_D11G2200	Unknown	5.99572	-	√
D11:24704711	intergenic;GhM_D11G2205(dist=17638),GhM_D11G2206(dist=1211)	TC	T	0.21	GhM_D11G2201	hypothetical protein B456_007G211200	5.99572	-
D11:24704711	intergenic;GhM_D11G2205(dist=17638),GhM_D11G2206(dist=1211)	TC	T	0.21	GhM_D11G2202	uncharacterized protein LOC105803897	5.99572	-	√
D11:24704711	intergenic;GhM_D11G2205(dist=17638),GhM_D11G2206(dist=1211)	TC	T	0.21	GhM_D11G2203	uncharacterized protein LOC105803898 isoform X1	5.99572	-	√	√
D11:24704711	intergenic;GhM_D11G2205(dist=17638),GhM_D11G2206(dist=1211)	TC	T	0.21	GhM_D11G2204	patatin-like protein 5 isoform X1	5.99572	-	√
D11:24704711	intergenic;GhM_D11G2205(dist=17638),GhM_D11G2206(dist=1211)	TC	T	0.21	GhM_D11G2205	methionine aminopeptidase 1D, chloroplastic/mitochondrial	5.99572	-	√	√
D11:24704711	intergenic;GhM_D11G2205(dist=17638),GhM_D11G2206(dist=1211)	TC	T	0.21	GhM_D11G2206	cyclin-dependent kinase inhibitor 7-like isoform X2	5.99572	-	√	√
D11:24704711	intergenic;GhM_D11G2205(dist=17638),GhM_D11G2206(dist=1211)	TC	T	0.21	GhM_D11G2207	uncharacterized membrane protein At3g27390 isoform X2	5.99572	-	√	√
D11:24704711	intergenic;GhM_D11G2205(dist=17638),GhM_D11G2206(dist=1211)	TC	T	0.21	GhM_D11G2208	B3 domain-containing protein Os01g0234100-like isoform X1	5.99572	-	√	√
D11:24704711	intergenic;GhM_D11G2205(dist=17638),GhM_D11G2206(dist=1211)	TC	T	0.21	GhM_D11G2209	uncharacterized protein LOC105803907 isoform X2	5.99572	-	√	√
D11:24704711	intergenic;GhM_D11G2205(dist=17638),GhM_D11G2206(dist=1211)	TC	T	0.21	GhM_D11G2210	hypothetical protein F383_02490	5.99572	-	√	√
D11:24704711	intergenic;GhM_D11G2205(dist=17638),GhM_D11G2206(dist=1211)	TC	T	0.21	GhM_D11G2211	uncharacterized protein LOC105801065	5.99572	-		√
D11:24704711	intergenic;GhM_D11G2205(dist=17638),GhM_D11G2206(dist=1211)	TC	T	0.21	GhM_D11G2212	calmodulin-like protein 1	5.99572	-	√	√
D11:24704711	intergenic;GhM_D11G2205(dist=17638),GhM_D11G2206(dist=1211)	TC	T	0.21	GhM_D11G2213	multidrug and toxin extrusion protein 1-like	5.99572	-	√	√
D11:24704711	intergenic;GhM_D11G2205(dist=17638),GhM_D11G2206(dist=1211)	TC	T	0.21	GhM_D11G2214	pentatricopeptide repeat-containing protein At3g16610-like	5.99572	-	√	√
D11:24704711	intergenic;GhM_D11G2205(dist=17638),GhM_D11G2206(dist=1211)	TC	T	0.21	GhM_D11G2215	red chlorophyll catabolite reductase, chloroplastic isoform X1	5.99572	-	√	√
D11:24704711	intergenic;GhM_D11G2205(dist=17638),GhM_D11G2206(dist=1211)	TC	T	0.21	GhM_D11G2216	hypothetical protein B456_006G052400, partial	5.99572	-	√	√
D11:24704711	intergenic;GhM_D11G2205(dist=17638),GhM_D11G2206(dist=1211)	TC	T	0.21	GhM_D11G2217	hypothetical protein B456_007G212900	5.99572	-	√
D11:24704711	intergenic;GhM_D11G2205(dist=17638),GhM_D11G2206(dist=1211)	TC	T	0.21	GhM_D11G2218	hypothetical protein B456_007G213000, partial	5.99572	-	√	√
D11:24704711	intergenic;GhM_D11G2205(dist=17638),GhM_D11G2206(dist=1211)	TC	T	0.21	GhM_D11G2219	uncharacterized protein LOC105803915 isoform X2	5.99572	-	√	√
D11:24704711	intergenic;GhM_D11G2205(dist=17638),GhM_D11G2206(dist=1211)	TC	T	0.21	GhM_D11G2220	CLK4-associating serine/arginine rich protein	5.99572	-	√	√
D11:24704711	intergenic;GhM_D11G2205(dist=17638),GhM_D11G2206(dist=1211)	TC	T	0.21	GhM_D11G2221	uncharacterized protein LOC105803917	5.99572	-	√
D11:24704711	intergenic;GhM_D11G2205(dist=17638),GhM_D11G2206(dist=1211)	TC	T	0.21	GhM_D11G2222	zeaxanthin epoxidase, chloroplastic	5.99572	-	√
D11:24704711	intergenic;GhM_D11G2205(dist=17638),GhM_D11G2206(dist=1211)	TC	T	0.21	GhM_D11G2223	DAZ-associated protein 1-like isoform X2	5.99572	-	√
D11:24704711	intergenic;GhM_D11G2205(dist=17638),GhM_D11G2206(dist=1211)	TC	T	0.21	GhM_D11G2224	Alpha/beta-Hydrolases superfamily protein, putative	5.99572	-	√
D11:24704711	intergenic;GhM_D11G2205(dist=17638),GhM_D11G2206(dist=1211)	TC	T	0.21	GhM_D11G2225	transcription factor HEC2	5.99572	-	√
D11:24704711	intergenic;GhM_D11G2205(dist=17638),GhM_D11G2206(dist=1211)	TC	T	0.21	GhM_D11G2226	protein RALF-like 34	5.99572	-	√
D11:24706408	UTR5;GhM_D11G2206	TA	T	0.213	GhM_D11G2198	uncharacterized protein LOC105803895 isoform X1	10.9297	10.2449	√
D11:24706408	UTR5;GhM_D11G2206	TA	T	0.213	GhM_D11G2199	uncharacterized protein LOC105803896 isoform X1	10.9297	10.2449	√
D11:24706408	UTR5;GhM_D11G2206	TA	T	0.213	GhM_D11G2200	Unknown	10.9297	10.2449	√
D11:24706408	UTR5;GhM_D11G2206	TA	T	0.213	GhM_D11G2201	hypothetical protein B456_007G211200	10.9297	10.2449
D11:24706408	UTR5;GhM_D11G2206	TA	T	0.213	GhM_D11G2202	uncharacterized protein LOC105803897	10.9297	10.2449	√
D11:24706408	UTR5;GhM_D11G2206	TA	T	0.213	GhM_D11G2203	uncharacterized protein LOC105803898 isoform X1	10.9297	10.2449	√	√
D11:24706408	UTR5;GhM_D11G2206	TA	T	0.213	GhM_D11G2204	patatin-like protein 5 isoform X1	10.9297	10.2449	√
D11:24706408	UTR5;GhM_D11G2206	TA	T	0.213	GhM_D11G2205	methionine aminopeptidase 1D, chloroplastic/mitochondrial	10.9297	10.2449	√	√
D11:24706408	UTR5;GhM_D11G2206	TA	T	0.213	GhM_D11G2206	cyclin-dependent kinase inhibitor 7-like isoform X2	10.9297	10.2449	√	√
D11:24706408	UTR5;GhM_D11G2206	TA	T	0.213	GhM_D11G2207	uncharacterized membrane protein At3g27390 isoform X2	10.9297	10.2449	√	√
D11:24706408	UTR5;GhM_D11G2206	TA	T	0.213	GhM_D11G2208	B3 domain-containing protein Os01g0234100-like isoform X1	10.9297	10.2449	√	√
D11:24706408	UTR5;GhM_D11G2206	TA	T	0.213	GhM_D11G2209	uncharacterized protein LOC105803907 isoform X2	10.9297	10.2449	√	√
D11:24706408	UTR5;GhM_D11G2206	TA	T	0.213	GhM_D11G2210	hypothetical protein F383_02490	10.9297	10.2449	√	√
D11:24706408	UTR5;GhM_D11G2206	TA	T	0.213	GhM_D11G2211	uncharacterized protein LOC105801065	10.9297	10.2449		√
D11:24706408	UTR5;GhM_D11G2206	TA	T	0.213	GhM_D11G2212	calmodulin-like protein 1	10.9297	10.2449	√	√
D11:24706408	UTR5;GhM_D11G2206	TA	T	0.213	GhM_D11G2213	multidrug and toxin extrusion protein 1-like	10.9297	10.2449	√	√
D11:24706408	UTR5;GhM_D11G2206	TA	T	0.213	GhM_D11G2214	pentatricopeptide repeat-containing protein At3g16610-like	10.9297	10.2449	√	√
D11:24706408	UTR5;GhM_D11G2206	TA	T	0.213	GhM_D11G2215	red chlorophyll catabolite reductase, chloroplastic isoform X1	10.9297	10.2449	√	√
D11:24706408	UTR5;GhM_D11G2206	TA	T	0.213	GhM_D11G2216	hypothetical protein B456_006G052400, partial	10.9297	10.2449	√	√
D11:24706408	UTR5;GhM_D11G2206	TA	T	0.213	GhM_D11G2217	hypothetical protein B456_007G212900	10.9297	10.2449	√
D11:24706408	UTR5;GhM_D11G2206	TA	T	0.213	GhM_D11G2218	hypothetical protein B456_007G213000, partial	10.9297	10.2449	√	√
D11:24706408	UTR5;GhM_D11G2206	TA	T	0.213	GhM_D11G2219	uncharacterized protein LOC105803915 isoform X2	10.9297	10.2449	√	√
D11:24706408	UTR5;GhM_D11G2206	TA	T	0.213	GhM_D11G2220	CLK4-associating serine/arginine rich protein	10.9297	10.2449	√	√
D11:24706408	UTR5;GhM_D11G2206	TA	T	0.213	GhM_D11G2221	uncharacterized protein LOC105803917	10.9297	10.2449	√
D11:24706408	UTR5;GhM_D11G2206	TA	T	0.213	GhM_D11G2222	zeaxanthin epoxidase, chloroplastic	10.9297	10.2449	√
D11:24706408	UTR5;GhM_D11G2206	TA	T	0.213	GhM_D11G2223	DAZ-associated protein 1-like isoform X2	10.9297	10.2449	√
D11:24706408	UTR5;GhM_D11G2206	TA	T	0.213	GhM_D11G2224	Alpha/beta-Hydrolases superfamily protein, putative	10.9297	10.2449	√
D11:24706408	UTR5;GhM_D11G2206	TA	T	0.213	GhM_D11G2225	transcription factor HEC2	10.9297	10.2449	√
D11:24706408	UTR5;GhM_D11G2206	TA	T	0.213	GhM_D11G2226	protein RALF-like 34	10.9297	10.2449	√
D11:24706415	UTR5;GhM_D11G2206	TTTA	T	0.209	GhM_D11G2198	uncharacterized protein LOC105803895 isoform X1	11.2563	10.3799	√
D11:24706415	UTR5;GhM_D11G2206	TTTA	T	0.209	GhM_D11G2199	uncharacterized protein LOC105803896 isoform X1	11.2563	10.3799	√
D11:24706415	UTR5;GhM_D11G2206	TTTA	T	0.209	GhM_D11G2200	Unknown	11.2563	10.3799	√
D11:24706415	UTR5;GhM_D11G2206	TTTA	T	0.209	GhM_D11G2201	hypothetical protein B456_007G211200	11.2563	10.3799
D11:24706415	UTR5;GhM_D11G2206	TTTA	T	0.209	GhM_D11G2202	uncharacterized protein LOC105803897	11.2563	10.3799	√
D11:24706415	UTR5;GhM_D11G2206	TTTA	T	0.209	GhM_D11G2203	uncharacterized protein LOC105803898 isoform X1	11.2563	10.3799	√	√
D11:24706415	UTR5;GhM_D11G2206	TTTA	T	0.209	GhM_D11G2204	patatin-like protein 5 isoform X1	11.2563	10.3799	√
D11:24706415	UTR5;GhM_D11G2206	TTTA	T	0.209	GhM_D11G2205	methionine aminopeptidase 1D, chloroplastic/mitochondrial	11.2563	10.3799	√	√
D11:24706415	UTR5;GhM_D11G2206	TTTA	T	0.209	GhM_D11G2206	cyclin-dependent kinase inhibitor 7-like isoform X2	11.2563	10.3799	√	√
D11:24706415	UTR5;GhM_D11G2206	TTTA	T	0.209	GhM_D11G2207	uncharacterized membrane protein At3g27390 isoform X2	11.2563	10.3799	√	√
D11:24706415	UTR5;GhM_D11G2206	TTTA	T	0.209	GhM_D11G2208	B3 domain-containing protein Os01g0234100-like isoform X1	11.2563	10.3799	√	√
D11:24706415	UTR5;GhM_D11G2206	TTTA	T	0.209	GhM_D11G2209	uncharacterized protein LOC105803907 isoform X2	11.2563	10.3799	√	√
D11:24706415	UTR5;GhM_D11G2206	TTTA	T	0.209	GhM_D11G2210	hypothetical protein F383_02490	11.2563	10.3799	√	√
D11:24706415	UTR5;GhM_D11G2206	TTTA	T	0.209	GhM_D11G2211	uncharacterized protein LOC105801065	11.2563	10.3799		√
D11:24706415	UTR5;GhM_D11G2206	TTTA	T	0.209	GhM_D11G2212	calmodulin-like protein 1	11.2563	10.3799	√	√
D11:24706415	UTR5;GhM_D11G2206	TTTA	T	0.209	GhM_D11G2213	multidrug and toxin extrusion protein 1-like	11.2563	10.3799	√	√
D11:24706415	UTR5;GhM_D11G2206	TTTA	T	0.209	GhM_D11G2214	pentatricopeptide repeat-containing protein At3g16610-like	11.2563	10.3799	√	√
D11:24706415	UTR5;GhM_D11G2206	TTTA	T	0.209	GhM_D11G2215	red chlorophyll catabolite reductase, chloroplastic isoform X1	11.2563	10.3799	√	√
D11:24706415	UTR5;GhM_D11G2206	TTTA	T	0.209	GhM_D11G2216	hypothetical protein B456_006G052400, partial	11.2563	10.3799	√	√
D11:24706415	UTR5;GhM_D11G2206	TTTA	T	0.209	GhM_D11G2217	hypothetical protein B456_007G212900	11.2563	10.3799	√
D11:24706415	UTR5;GhM_D11G2206	TTTA	T	0.209	GhM_D11G2218	hypothetical protein B456_007G213000, partial	11.2563	10.3799	√	√
D11:24706415	UTR5;GhM_D11G2206	TTTA	T	0.209	GhM_D11G2219	uncharacterized protein LOC105803915 isoform X2	11.2563	10.3799	√	√
D11:24706415	UTR5;GhM_D11G2206	TTTA	T	0.209	GhM_D11G2220	CLK4-associating serine/arginine rich protein	11.2563	10.3799	√	√
D11:24706415	UTR5;GhM_D11G2206	TTTA	T	0.209	GhM_D11G2221	uncharacterized protein LOC105803917	11.2563	10.3799	√
D11:24706415	UTR5;GhM_D11G2206	TTTA	T	0.209	GhM_D11G2222	zeaxanthin epoxidase, chloroplastic	11.2563	10.3799	√
D11:24706415	UTR5;GhM_D11G2206	TTTA	T	0.209	GhM_D11G2223	DAZ-associated protein 1-like isoform X2	11.2563	10.3799	√
D11:24706415	UTR5;GhM_D11G2206	TTTA	T	0.209	GhM_D11G2224	Alpha/beta-Hydrolases superfamily protein, putative	11.2563	10.3799	√
D11:24706415	UTR5;GhM_D11G2206	TTTA	T	0.209	GhM_D11G2225	transcription factor HEC2	11.2563	10.3799	√
D11:24706415	UTR5;GhM_D11G2206	TTTA	T	0.209	GhM_D11G2226	protein RALF-like 34	11.2563	10.3799	√
D11:24707458	intronic;GhM_D11G2206	ATT	A	0.211	GhM_D11G2198	uncharacterized protein LOC105803895 isoform X1	11.3103	10.6543	√
D11:24707458	intronic;GhM_D11G2206	ATT	A	0.211	GhM_D11G2199	uncharacterized protein LOC105803896 isoform X1	11.3103	10.6543	√
D11:24707458	intronic;GhM_D11G2206	ATT	A	0.211	GhM_D11G2200	Unknown	11.3103	10.6543	√
D11:24707458	intronic;GhM_D11G2206	ATT	A	0.211	GhM_D11G2201	hypothetical protein B456_007G211200	11.3103	10.6543
D11:24707458	intronic;GhM_D11G2206	ATT	A	0.211	GhM_D11G2202	uncharacterized protein LOC105803897	11.3103	10.6543	√
D11:24707458	intronic;GhM_D11G2206	ATT	A	0.211	GhM_D11G2203	uncharacterized protein LOC105803898 isoform X1	11.3103	10.6543	√	√
D11:24707458	intronic;GhM_D11G2206	ATT	A	0.211	GhM_D11G2204	patatin-like protein 5 isoform X1	11.3103	10.6543	√
D11:24707458	intronic;GhM_D11G2206	ATT	A	0.211	GhM_D11G2205	methionine aminopeptidase 1D, chloroplastic/mitochondrial	11.3103	10.6543	√	√
D11:24707458	intronic;GhM_D11G2206	ATT	A	0.211	GhM_D11G2206	cyclin-dependent kinase inhibitor 7-like isoform X2	11.3103	10.6543	√	√
D11:24707458	intronic;GhM_D11G2206	ATT	A	0.211	GhM_D11G2207	uncharacterized membrane protein At3g27390 isoform X2	11.3103	10.6543	√	√
D11:24707458	intronic;GhM_D11G2206	ATT	A	0.211	GhM_D11G2208	B3 domain-containing protein Os01g0234100-like isoform X1	11.3103	10.6543	√	√
D11:24707458	intronic;GhM_D11G2206	ATT	A	0.211	GhM_D11G2209	uncharacterized protein LOC105803907 isoform X2	11.3103	10.6543	√	√
D11:24707458	intronic;GhM_D11G2206	ATT	A	0.211	GhM_D11G2210	hypothetical protein F383_02490	11.3103	10.6543	√	√
D11:24707458	intronic;GhM_D11G2206	ATT	A	0.211	GhM_D11G2211	uncharacterized protein LOC105801065	11.3103	10.6543		√
D11:24707458	intronic;GhM_D11G2206	ATT	A	0.211	GhM_D11G2212	calmodulin-like protein 1	11.3103	10.6543	√	√
D11:24707458	intronic;GhM_D11G2206	ATT	A	0.211	GhM_D11G2213	multidrug and toxin extrusion protein 1-like	11.3103	10.6543	√	√
D11:24707458	intronic;GhM_D11G2206	ATT	A	0.211	GhM_D11G2214	pentatricopeptide repeat-containing protein At3g16610-like	11.3103	10.6543	√	√
D11:24707458	intronic;GhM_D11G2206	ATT	A	0.211	GhM_D11G2215	red chlorophyll catabolite reductase, chloroplastic isoform X1	11.3103	10.6543	√	√
D11:24707458	intronic;GhM_D11G2206	ATT	A	0.211	GhM_D11G2216	hypothetical protein B456_006G052400, partial	11.3103	10.6543	√	√
D11:24707458	intronic;GhM_D11G2206	ATT	A	0.211	GhM_D11G2217	hypothetical protein B456_007G212900	11.3103	10.6543	√
D11:24707458	intronic;GhM_D11G2206	ATT	A	0.211	GhM_D11G2218	hypothetical protein B456_007G213000, partial	11.3103	10.6543	√	√
D11:24707458	intronic;GhM_D11G2206	ATT	A	0.211	GhM_D11G2219	uncharacterized protein LOC105803915 isoform X2	11.3103	10.6543	√	√
D11:24707458	intronic;GhM_D11G2206	ATT	A	0.211	GhM_D11G2220	CLK4-associating serine/arginine rich protein	11.3103	10.6543	√	√
D11:24707458	intronic;GhM_D11G2206	ATT	A	0.211	GhM_D11G2221	uncharacterized protein LOC105803917	11.3103	10.6543	√
D11:24707458	intronic;GhM_D11G2206	ATT	A	0.211	GhM_D11G2222	zeaxanthin epoxidase, chloroplastic	11.3103	10.6543	√
D11:24707458	intronic;GhM_D11G2206	ATT	A	0.211	GhM_D11G2223	DAZ-associated protein 1-like isoform X2	11.3103	10.6543	√
D11:24707458	intronic;GhM_D11G2206	ATT	A	0.211	GhM_D11G2224	Alpha/beta-Hydrolases superfamily protein, putative	11.3103	10.6543	√
D11:24707458	intronic;GhM_D11G2206	ATT	A	0.211	GhM_D11G2225	transcription factor HEC2	11.3103	10.6543	√
D11:24707458	intronic;GhM_D11G2206	ATT	A	0.211	GhM_D11G2226	protein RALF-like 34	11.3103	10.6543	√
D11:24707619	UTR3;GhM_D11G2206	TAGAAGAAAACCAAGAGAGCAACC	T	0.209	GhM_D11G2198	uncharacterized protein LOC105803895 isoform X1	8.95242	8.40066	√
D11:24707619	UTR3;GhM_D11G2206	TAGAAGAAAACCAAGAGAGCAACC	T	0.209	GhM_D11G2199	uncharacterized protein LOC105803896 isoform X1	8.95242	8.40066	√
D11:24707619	UTR3;GhM_D11G2206	TAGAAGAAAACCAAGAGAGCAACC	T	0.209	GhM_D11G2200	Unknown	8.95242	8.40066	√
D11:24707619	UTR3;GhM_D11G2206	TAGAAGAAAACCAAGAGAGCAACC	T	0.209	GhM_D11G2201	hypothetical protein B456_007G211200	8.95242	8.40066
D11:24707619	UTR3;GhM_D11G2206	TAGAAGAAAACCAAGAGAGCAACC	T	0.209	GhM_D11G2202	uncharacterized protein LOC105803897	8.95242	8.40066	√
D11:24707619	UTR3;GhM_D11G2206	TAGAAGAAAACCAAGAGAGCAACC	T	0.209	GhM_D11G2203	uncharacterized protein LOC105803898 isoform X1	8.95242	8.40066	√	√
D11:24707619	UTR3;GhM_D11G2206	TAGAAGAAAACCAAGAGAGCAACC	T	0.209	GhM_D11G2204	patatin-like protein 5 isoform X1	8.95242	8.40066	√
D11:24707619	UTR3;GhM_D11G2206	TAGAAGAAAACCAAGAGAGCAACC	T	0.209	GhM_D11G2205	methionine aminopeptidase 1D, chloroplastic/mitochondrial	8.95242	8.40066	√	√
D11:24707619	UTR3;GhM_D11G2206	TAGAAGAAAACCAAGAGAGCAACC	T	0.209	GhM_D11G2206	cyclin-dependent kinase inhibitor 7-like isoform X2	8.95242	8.40066	√	√
D11:24707619	UTR3;GhM_D11G2206	TAGAAGAAAACCAAGAGAGCAACC	T	0.209	GhM_D11G2207	uncharacterized membrane protein At3g27390 isoform X2	8.95242	8.40066	√	√
D11:24707619	UTR3;GhM_D11G2206	TAGAAGAAAACCAAGAGAGCAACC	T	0.209	GhM_D11G2208	B3 domain-containing protein Os01g0234100-like isoform X1	8.95242	8.40066	√	√
D11:24707619	UTR3;GhM_D11G2206	TAGAAGAAAACCAAGAGAGCAACC	T	0.209	GhM_D11G2209	uncharacterized protein LOC105803907 isoform X2	8.95242	8.40066	√	√
D11:24707619	UTR3;GhM_D11G2206	TAGAAGAAAACCAAGAGAGCAACC	T	0.209	GhM_D11G2210	hypothetical protein F383_02490	8.95242	8.40066	√	√
D11:24707619	UTR3;GhM_D11G2206	TAGAAGAAAACCAAGAGAGCAACC	T	0.209	GhM_D11G2211	uncharacterized protein LOC105801065	8.95242	8.40066		√
D11:24707619	UTR3;GhM_D11G2206	TAGAAGAAAACCAAGAGAGCAACC	T	0.209	GhM_D11G2212	calmodulin-like protein 1	8.95242	8.40066	√	√
D11:24707619	UTR3;GhM_D11G2206	TAGAAGAAAACCAAGAGAGCAACC	T	0.209	GhM_D11G2213	multidrug and toxin extrusion protein 1-like	8.95242	8.40066	√	√
D11:24707619	UTR3;GhM_D11G2206	TAGAAGAAAACCAAGAGAGCAACC	T	0.209	GhM_D11G2214	pentatricopeptide repeat-containing protein At3g16610-like	8.95242	8.40066	√	√
D11:24707619	UTR3;GhM_D11G2206	TAGAAGAAAACCAAGAGAGCAACC	T	0.209	GhM_D11G2215	red chlorophyll catabolite reductase, chloroplastic isoform X1	8.95242	8.40066	√	√
D11:24707619	UTR3;GhM_D11G2206	TAGAAGAAAACCAAGAGAGCAACC	T	0.209	GhM_D11G2216	hypothetical protein B456_006G052400, partial	8.95242	8.40066	√	√
D11:24707619	UTR3;GhM_D11G2206	TAGAAGAAAACCAAGAGAGCAACC	T	0.209	GhM_D11G2217	hypothetical protein B456_007G212900	8.95242	8.40066	√
D11:24707619	UTR3;GhM_D11G2206	TAGAAGAAAACCAAGAGAGCAACC	T	0.209	GhM_D11G2218	hypothetical protein B456_007G213000, partial	8.95242	8.40066	√	√
D11:24707619	UTR3;GhM_D11G2206	TAGAAGAAAACCAAGAGAGCAACC	T	0.209	GhM_D11G2219	uncharacterized protein LOC105803915 isoform X2	8.95242	8.40066	√	√
D11:24707619	UTR3;GhM_D11G2206	TAGAAGAAAACCAAGAGAGCAACC	T	0.209	GhM_D11G2220	CLK4-associating serine/arginine rich protein	8.95242	8.40066	√	√
D11:24707619	UTR3;GhM_D11G2206	TAGAAGAAAACCAAGAGAGCAACC	T	0.209	GhM_D11G2221	uncharacterized protein LOC105803917	8.95242	8.40066	√
D11:24707619	UTR3;GhM_D11G2206	TAGAAGAAAACCAAGAGAGCAACC	T	0.209	GhM_D11G2222	zeaxanthin epoxidase, chloroplastic	8.95242	8.40066	√
D11:24707619	UTR3;GhM_D11G2206	TAGAAGAAAACCAAGAGAGCAACC	T	0.209	GhM_D11G2223	DAZ-associated protein 1-like isoform X2	8.95242	8.40066	√
D11:24707619	UTR3;GhM_D11G2206	TAGAAGAAAACCAAGAGAGCAACC	T	0.209	GhM_D11G2224	Alpha/beta-Hydrolases superfamily protein, putative	8.95242	8.40066	√
D11:24707619	UTR3;GhM_D11G2206	TAGAAGAAAACCAAGAGAGCAACC	T	0.209	GhM_D11G2225	transcription factor HEC2	8.95242	8.40066	√
D11:24707619	UTR3;GhM_D11G2206	TAGAAGAAAACCAAGAGAGCAACC	T	0.209	GhM_D11G2226	protein RALF-like 34	8.95242	8.40066	√
D11:24708945	UTR3;GhM_D11G2207	AAAAAGTGAATG	A	0.213	GhM_D11G2198	uncharacterized protein LOC105803895 isoform X1	11.5447	11.1946	√
D11:24708945	UTR3;GhM_D11G2207	AAAAAGTGAATG	A	0.213	GhM_D11G2199	uncharacterized protein LOC105803896 isoform X1	11.5447	11.1946	√
D11:24708945	UTR3;GhM_D11G2207	AAAAAGTGAATG	A	0.213	GhM_D11G2200	Unknown	11.5447	11.1946	√
D11:24708945	UTR3;GhM_D11G2207	AAAAAGTGAATG	A	0.213	GhM_D11G2201	hypothetical protein B456_007G211200	11.5447	11.1946
D11:24708945	UTR3;GhM_D11G2207	AAAAAGTGAATG	A	0.213	GhM_D11G2202	uncharacterized protein LOC105803897	11.5447	11.1946	√
D11:24708945	UTR3;GhM_D11G2207	AAAAAGTGAATG	A	0.213	GhM_D11G2203	uncharacterized protein LOC105803898 isoform X1	11.5447	11.1946	√	√
D11:24708945	UTR3;GhM_D11G2207	AAAAAGTGAATG	A	0.213	GhM_D11G2204	patatin-like protein 5 isoform X1	11.5447	11.1946	√
D11:24708945	UTR3;GhM_D11G2207	AAAAAGTGAATG	A	0.213	GhM_D11G2205	methionine aminopeptidase 1D, chloroplastic/mitochondrial	11.5447	11.1946	√	√
D11:24708945	UTR3;GhM_D11G2207	AAAAAGTGAATG	A	0.213	GhM_D11G2206	cyclin-dependent kinase inhibitor 7-like isoform X2	11.5447	11.1946	√	√
D11:24708945	UTR3;GhM_D11G2207	AAAAAGTGAATG	A	0.213	GhM_D11G2207	uncharacterized membrane protein At3g27390 isoform X2	11.5447	11.1946	√	√
D11:24708945	UTR3;GhM_D11G2207	AAAAAGTGAATG	A	0.213	GhM_D11G2208	B3 domain-containing protein Os01g0234100-like isoform X1	11.5447	11.1946	√	√
D11:24708945	UTR3;GhM_D11G2207	AAAAAGTGAATG	A	0.213	GhM_D11G2209	uncharacterized protein LOC105803907 isoform X2	11.5447	11.1946	√	√
D11:24708945	UTR3;GhM_D11G2207	AAAAAGTGAATG	A	0.213	GhM_D11G2210	hypothetical protein F383_02490	11.5447	11.1946	√	√
D11:24708945	UTR3;GhM_D11G2207	AAAAAGTGAATG	A	0.213	GhM_D11G2211	uncharacterized protein LOC105801065	11.5447	11.1946		√
D11:24708945	UTR3;GhM_D11G2207	AAAAAGTGAATG	A	0.213	GhM_D11G2212	calmodulin-like protein 1	11.5447	11.1946	√	√
D11:24708945	UTR3;GhM_D11G2207	AAAAAGTGAATG	A	0.213	GhM_D11G2213	multidrug and toxin extrusion protein 1-like	11.5447	11.1946	√	√
D11:24708945	UTR3;GhM_D11G2207	AAAAAGTGAATG	A	0.213	GhM_D11G2214	pentatricopeptide repeat-containing protein At3g16610-like	11.5447	11.1946	√	√
D11:24708945	UTR3;GhM_D11G2207	AAAAAGTGAATG	A	0.213	GhM_D11G2215	red chlorophyll catabolite reductase, chloroplastic isoform X1	11.5447	11.1946	√	√
D11:24708945	UTR3;GhM_D11G2207	AAAAAGTGAATG	A	0.213	GhM_D11G2216	hypothetical protein B456_006G052400, partial	11.5447	11.1946	√	√
D11:24708945	UTR3;GhM_D11G2207	AAAAAGTGAATG	A	0.213	GhM_D11G2217	hypothetical protein B456_007G212900	11.5447	11.1946	√
D11:24708945	UTR3;GhM_D11G2207	AAAAAGTGAATG	A	0.213	GhM_D11G2218	hypothetical protein B456_007G213000, partial	11.5447	11.1946	√	√
D11:24708945	UTR3;GhM_D11G2207	AAAAAGTGAATG	A	0.213	GhM_D11G2219	uncharacterized protein LOC105803915 isoform X2	11.5447	11.1946	√	√
D11:24708945	UTR3;GhM_D11G2207	AAAAAGTGAATG	A	0.213	GhM_D11G2220	CLK4-associating serine/arginine rich protein	11.5447	11.1946	√	√
D11:24708945	UTR3;GhM_D11G2207	AAAAAGTGAATG	A	0.213	GhM_D11G2221	uncharacterized protein LOC105803917	11.5447	11.1946	√
D11:24708945	UTR3;GhM_D11G2207	AAAAAGTGAATG	A	0.213	GhM_D11G2222	zeaxanthin epoxidase, chloroplastic	11.5447	11.1946	√
D11:24708945	UTR3;GhM_D11G2207	AAAAAGTGAATG	A	0.213	GhM_D11G2223	DAZ-associated protein 1-like isoform X2	11.5447	11.1946	√
D11:24708945	UTR3;GhM_D11G2207	AAAAAGTGAATG	A	0.213	GhM_D11G2224	Alpha/beta-Hydrolases superfamily protein, putative	11.5447	11.1946	√
D11:24708945	UTR3;GhM_D11G2207	AAAAAGTGAATG	A	0.213	GhM_D11G2225	transcription factor HEC2	11.5447	11.1946	√
D11:24708945	UTR3;GhM_D11G2207	AAAAAGTGAATG	A	0.213	GhM_D11G2226	protein RALF-like 34	11.5447	11.1946	√
D11:24709390	UTR3;GhM_D11G2207	C	CTA	0.205	GhM_D11G2198	uncharacterized protein LOC105803895 isoform X1	6.9624	6.55639	√
D11:24709390	UTR3;GhM_D11G2207	C	CTA	0.205	GhM_D11G2199	uncharacterized protein LOC105803896 isoform X1	6.9624	6.55639	√
D11:24709390	UTR3;GhM_D11G2207	C	CTA	0.205	GhM_D11G2200	Unknown	6.9624	6.55639	√
D11:24709390	UTR3;GhM_D11G2207	C	CTA	0.205	GhM_D11G2201	hypothetical protein B456_007G211200	6.9624	6.55639
D11:24709390	UTR3;GhM_D11G2207	C	CTA	0.205	GhM_D11G2202	uncharacterized protein LOC105803897	6.9624	6.55639	√
D11:24709390	UTR3;GhM_D11G2207	C	CTA	0.205	GhM_D11G2203	uncharacterized protein LOC105803898 isoform X1	6.9624	6.55639	√	√
D11:24709390	UTR3;GhM_D11G2207	C	CTA	0.205	GhM_D11G2204	patatin-like protein 5 isoform X1	6.9624	6.55639	√
D11:24709390	UTR3;GhM_D11G2207	C	CTA	0.205	GhM_D11G2205	methionine aminopeptidase 1D, chloroplastic/mitochondrial	6.9624	6.55639	√	√
D11:24709390	UTR3;GhM_D11G2207	C	CTA	0.205	GhM_D11G2206	cyclin-dependent kinase inhibitor 7-like isoform X2	6.9624	6.55639	√	√
D11:24709390	UTR3;GhM_D11G2207	C	CTA	0.205	GhM_D11G2207	uncharacterized membrane protein At3g27390 isoform X2	6.9624	6.55639	√	√
D11:24709390	UTR3;GhM_D11G2207	C	CTA	0.205	GhM_D11G2208	B3 domain-containing protein Os01g0234100-like isoform X1	6.9624	6.55639	√	√
D11:24709390	UTR3;GhM_D11G2207	C	CTA	0.205	GhM_D11G2209	uncharacterized protein LOC105803907 isoform X2	6.9624	6.55639	√	√
D11:24709390	UTR3;GhM_D11G2207	C	CTA	0.205	GhM_D11G2210	hypothetical protein F383_02490	6.9624	6.55639	√	√
D11:24709390	UTR3;GhM_D11G2207	C	CTA	0.205	GhM_D11G2211	uncharacterized protein LOC105801065	6.9624	6.55639		√
D11:24709390	UTR3;GhM_D11G2207	C	CTA	0.205	GhM_D11G2212	calmodulin-like protein 1	6.9624	6.55639	√	√
D11:24709390	UTR3;GhM_D11G2207	C	CTA	0.205	GhM_D11G2213	multidrug and toxin extrusion protein 1-like	6.9624	6.55639	√	√
D11:24709390	UTR3;GhM_D11G2207	C	CTA	0.205	GhM_D11G2214	pentatricopeptide repeat-containing protein At3g16610-like	6.9624	6.55639	√	√
D11:24709390	UTR3;GhM_D11G2207	C	CTA	0.205	GhM_D11G2215	red chlorophyll catabolite reductase, chloroplastic isoform X1	6.9624	6.55639	√	√
D11:24709390	UTR3;GhM_D11G2207	C	CTA	0.205	GhM_D11G2216	hypothetical protein B456_006G052400, partial	6.9624	6.55639	√	√
D11:24709390	UTR3;GhM_D11G2207	C	CTA	0.205	GhM_D11G2217	hypothetical protein B456_007G212900	6.9624	6.55639	√
D11:24709390	UTR3;GhM_D11G2207	C	CTA	0.205	GhM_D11G2218	hypothetical protein B456_007G213000, partial	6.9624	6.55639	√	√
D11:24709390	UTR3;GhM_D11G2207	C	CTA	0.205	GhM_D11G2219	uncharacterized protein LOC105803915 isoform X2	6.9624	6.55639	√	√
D11:24709390	UTR3;GhM_D11G2207	C	CTA	0.205	GhM_D11G2220	CLK4-associating serine/arginine rich protein	6.9624	6.55639	√	√
D11:24709390	UTR3;GhM_D11G2207	C	CTA	0.205	GhM_D11G2221	uncharacterized protein LOC105803917	6.9624	6.55639	√
D11:24709390	UTR3;GhM_D11G2207	C	CTA	0.205	GhM_D11G2222	zeaxanthin epoxidase, chloroplastic	6.9624	6.55639	√
D11:24709390	UTR3;GhM_D11G2207	C	CTA	0.205	GhM_D11G2223	DAZ-associated protein 1-like isoform X2	6.9624	6.55639	√
D11:24709390	UTR3;GhM_D11G2207	C	CTA	0.205	GhM_D11G2224	Alpha/beta-Hydrolases superfamily protein, putative	6.9624	6.55639	√
D11:24709390	UTR3;GhM_D11G2207	C	CTA	0.205	GhM_D11G2225	transcription factor HEC2	6.9624	6.55639	√
D11:24709390	UTR3;GhM_D11G2207	C	CTA	0.205	GhM_D11G2226	protein RALF-like 34	6.9624	6.55639	√
D11:24714192	upstream;GhM_D11G2207	AAT	A	0.224	GhM_D11G2198	uncharacterized protein LOC105803895 isoform X1	7.27046	6.69387	√
D11:24714192	upstream;GhM_D11G2207	AAT	A	0.224	GhM_D11G2199	uncharacterized protein LOC105803896 isoform X1	7.27046	6.69387	√
D11:24714192	upstream;GhM_D11G2207	AAT	A	0.224	GhM_D11G2200	Unknown	7.27046	6.69387	√
D11:24714192	upstream;GhM_D11G2207	AAT	A	0.224	GhM_D11G2201	hypothetical protein B456_007G211200	7.27046	6.69387
D11:24714192	upstream;GhM_D11G2207	AAT	A	0.224	GhM_D11G2202	uncharacterized protein LOC105803897	7.27046	6.69387	√
D11:24714192	upstream;GhM_D11G2207	AAT	A	0.224	GhM_D11G2203	uncharacterized protein LOC105803898 isoform X1	7.27046	6.69387	√	√
D11:24714192	upstream;GhM_D11G2207	AAT	A	0.224	GhM_D11G2204	patatin-like protein 5 isoform X1	7.27046	6.69387	√
D11:24714192	upstream;GhM_D11G2207	AAT	A	0.224	GhM_D11G2205	methionine aminopeptidase 1D, chloroplastic/mitochondrial	7.27046	6.69387	√	√
D11:24714192	upstream;GhM_D11G2207	AAT	A	0.224	GhM_D11G2206	cyclin-dependent kinase inhibitor 7-like isoform X2	7.27046	6.69387	√	√
D11:24714192	upstream;GhM_D11G2207	AAT	A	0.224	GhM_D11G2207	uncharacterized membrane protein At3g27390 isoform X2	7.27046	6.69387	√	√
D11:24714192	upstream;GhM_D11G2207	AAT	A	0.224	GhM_D11G2208	B3 domain-containing protein Os01g0234100-like isoform X1	7.27046	6.69387	√	√
D11:24714192	upstream;GhM_D11G2207	AAT	A	0.224	GhM_D11G2209	uncharacterized protein LOC105803907 isoform X2	7.27046	6.69387	√	√
D11:24714192	upstream;GhM_D11G2207	AAT	A	0.224	GhM_D11G2210	hypothetical protein F383_02490	7.27046	6.69387	√	√
D11:24714192	upstream;GhM_D11G2207	AAT	A	0.224	GhM_D11G2211	uncharacterized protein LOC105801065	7.27046	6.69387		√
D11:24714192	upstream;GhM_D11G2207	AAT	A	0.224	GhM_D11G2212	calmodulin-like protein 1	7.27046	6.69387	√	√
D11:24714192	upstream;GhM_D11G2207	AAT	A	0.224	GhM_D11G2213	multidrug and toxin extrusion protein 1-like	7.27046	6.69387	√	√
D11:24714192	upstream;GhM_D11G2207	AAT	A	0.224	GhM_D11G2214	pentatricopeptide repeat-containing protein At3g16610-like	7.27046	6.69387	√	√
D11:24714192	upstream;GhM_D11G2207	AAT	A	0.224	GhM_D11G2215	red chlorophyll catabolite reductase, chloroplastic isoform X1	7.27046	6.69387	√	√
D11:24714192	upstream;GhM_D11G2207	AAT	A	0.224	GhM_D11G2216	hypothetical protein B456_006G052400, partial	7.27046	6.69387	√	√
D11:24714192	upstream;GhM_D11G2207	AAT	A	0.224	GhM_D11G2217	hypothetical protein B456_007G212900	7.27046	6.69387	√
D11:24714192	upstream;GhM_D11G2207	AAT	A	0.224	GhM_D11G2218	hypothetical protein B456_007G213000, partial	7.27046	6.69387	√	√
D11:24714192	upstream;GhM_D11G2207	AAT	A	0.224	GhM_D11G2219	uncharacterized protein LOC105803915 isoform X2	7.27046	6.69387	√	√
D11:24714192	upstream;GhM_D11G2207	AAT	A	0.224	GhM_D11G2220	CLK4-associating serine/arginine rich protein	7.27046	6.69387	√	√
D11:24714192	upstream;GhM_D11G2207	AAT	A	0.224	GhM_D11G2221	uncharacterized protein LOC105803917	7.27046	6.69387	√
D11:24714192	upstream;GhM_D11G2207	AAT	A	0.224	GhM_D11G2222	zeaxanthin epoxidase, chloroplastic	7.27046	6.69387	√
D11:24714192	upstream;GhM_D11G2207	AAT	A	0.224	GhM_D11G2223	DAZ-associated protein 1-like isoform X2	7.27046	6.69387	√
D11:24714192	upstream;GhM_D11G2207	AAT	A	0.224	GhM_D11G2224	Alpha/beta-Hydrolases superfamily protein, putative	7.27046	6.69387	√
D11:24714192	upstream;GhM_D11G2207	AAT	A	0.224	GhM_D11G2225	transcription factor HEC2	7.27046	6.69387	√
D11:24714192	upstream;GhM_D11G2207	AAT	A	0.224	GhM_D11G2226	protein RALF-like 34	7.27046	6.69387	√
D11:24718376	intergenic;GhM_D11G2207(dist=4734),GhM_D11G2208(dist=16989)	T	TA	0.211	GhM_D11G2198	uncharacterized protein LOC105803895 isoform X1	9.87532	9.4593	√
D11:24718376	intergenic;GhM_D11G2207(dist=4734),GhM_D11G2208(dist=16989)	T	TA	0.211	GhM_D11G2199	uncharacterized protein LOC105803896 isoform X1	9.87532	9.4593	√
D11:24718376	intergenic;GhM_D11G2207(dist=4734),GhM_D11G2208(dist=16989)	T	TA	0.211	GhM_D11G2200	Unknown	9.87532	9.4593	√
D11:24718376	intergenic;GhM_D11G2207(dist=4734),GhM_D11G2208(dist=16989)	T	TA	0.211	GhM_D11G2201	hypothetical protein B456_007G211200	9.87532	9.4593
D11:24718376	intergenic;GhM_D11G2207(dist=4734),GhM_D11G2208(dist=16989)	T	TA	0.211	GhM_D11G2202	uncharacterized protein LOC105803897	9.87532	9.4593	√
D11:24718376	intergenic;GhM_D11G2207(dist=4734),GhM_D11G2208(dist=16989)	T	TA	0.211	GhM_D11G2203	uncharacterized protein LOC105803898 isoform X1	9.87532	9.4593	√	√
D11:24718376	intergenic;GhM_D11G2207(dist=4734),GhM_D11G2208(dist=16989)	T	TA	0.211	GhM_D11G2204	patatin-like protein 5 isoform X1	9.87532	9.4593	√
D11:24718376	intergenic;GhM_D11G2207(dist=4734),GhM_D11G2208(dist=16989)	T	TA	0.211	GhM_D11G2205	methionine aminopeptidase 1D, chloroplastic/mitochondrial	9.87532	9.4593	√	√
D11:24718376	intergenic;GhM_D11G2207(dist=4734),GhM_D11G2208(dist=16989)	T	TA	0.211	GhM_D11G2206	cyclin-dependent kinase inhibitor 7-like isoform X2	9.87532	9.4593	√	√
D11:24718376	intergenic;GhM_D11G2207(dist=4734),GhM_D11G2208(dist=16989)	T	TA	0.211	GhM_D11G2207	uncharacterized membrane protein At3g27390 isoform X2	9.87532	9.4593	√	√
D11:24718376	intergenic;GhM_D11G2207(dist=4734),GhM_D11G2208(dist=16989)	T	TA	0.211	GhM_D11G2208	B3 domain-containing protein Os01g0234100-like isoform X1	9.87532	9.4593	√	√
D11:24718376	intergenic;GhM_D11G2207(dist=4734),GhM_D11G2208(dist=16989)	T	TA	0.211	GhM_D11G2209	uncharacterized protein LOC105803907 isoform X2	9.87532	9.4593	√	√
D11:24718376	intergenic;GhM_D11G2207(dist=4734),GhM_D11G2208(dist=16989)	T	TA	0.211	GhM_D11G2210	hypothetical protein F383_02490	9.87532	9.4593	√	√
D11:24718376	intergenic;GhM_D11G2207(dist=4734),GhM_D11G2208(dist=16989)	T	TA	0.211	GhM_D11G2211	uncharacterized protein LOC105801065	9.87532	9.4593		√
D11:24718376	intergenic;GhM_D11G2207(dist=4734),GhM_D11G2208(dist=16989)	T	TA	0.211	GhM_D11G2212	calmodulin-like protein 1	9.87532	9.4593	√	√
D11:24718376	intergenic;GhM_D11G2207(dist=4734),GhM_D11G2208(dist=16989)	T	TA	0.211	GhM_D11G2213	multidrug and toxin extrusion protein 1-like	9.87532	9.4593	√	√
D11:24718376	intergenic;GhM_D11G2207(dist=4734),GhM_D11G2208(dist=16989)	T	TA	0.211	GhM_D11G2214	pentatricopeptide repeat-containing protein At3g16610-like	9.87532	9.4593	√	√
D11:24718376	intergenic;GhM_D11G2207(dist=4734),GhM_D11G2208(dist=16989)	T	TA	0.211	GhM_D11G2215	red chlorophyll catabolite reductase, chloroplastic isoform X1	9.87532	9.4593	√	√
D11:24718376	intergenic;GhM_D11G2207(dist=4734),GhM_D11G2208(dist=16989)	T	TA	0.211	GhM_D11G2216	hypothetical protein B456_006G052400, partial	9.87532	9.4593	√	√
D11:24718376	intergenic;GhM_D11G2207(dist=4734),GhM_D11G2208(dist=16989)	T	TA	0.211	GhM_D11G2217	hypothetical protein B456_007G212900	9.87532	9.4593	√
D11:24718376	intergenic;GhM_D11G2207(dist=4734),GhM_D11G2208(dist=16989)	T	TA	0.211	GhM_D11G2218	hypothetical protein B456_007G213000, partial	9.87532	9.4593	√	√
D11:24718376	intergenic;GhM_D11G2207(dist=4734),GhM_D11G2208(dist=16989)	T	TA	0.211	GhM_D11G2219	uncharacterized protein LOC105803915 isoform X2	9.87532	9.4593	√	√
D11:24718376	intergenic;GhM_D11G2207(dist=4734),GhM_D11G2208(dist=16989)	T	TA	0.211	GhM_D11G2220	CLK4-associating serine/arginine rich protein	9.87532	9.4593	√	√
D11:24718376	intergenic;GhM_D11G2207(dist=4734),GhM_D11G2208(dist=16989)	T	TA	0.211	GhM_D11G2221	uncharacterized protein LOC105803917	9.87532	9.4593	√
D11:24718376	intergenic;GhM_D11G2207(dist=4734),GhM_D11G2208(dist=16989)	T	TA	0.211	GhM_D11G2222	zeaxanthin epoxidase, chloroplastic	9.87532	9.4593	√
D11:24718376	intergenic;GhM_D11G2207(dist=4734),GhM_D11G2208(dist=16989)	T	TA	0.211	GhM_D11G2223	DAZ-associated protein 1-like isoform X2	9.87532	9.4593	√
D11:24718376	intergenic;GhM_D11G2207(dist=4734),GhM_D11G2208(dist=16989)	T	TA	0.211	GhM_D11G2224	Alpha/beta-Hydrolases superfamily protein, putative	9.87532	9.4593	√
D11:24718376	intergenic;GhM_D11G2207(dist=4734),GhM_D11G2208(dist=16989)	T	TA	0.211	GhM_D11G2225	transcription factor HEC2	9.87532	9.4593	√
D11:24718376	intergenic;GhM_D11G2207(dist=4734),GhM_D11G2208(dist=16989)	T	TA	0.211	GhM_D11G2226	protein RALF-like 34	9.87532	9.4593	√
D11:24720624	intergenic;GhM_D11G2207(dist=6982),GhM_D11G2208(dist=14741)	T	TC	0.22	GhM_D11G2198	uncharacterized protein LOC105803895 isoform X1	7.41331	6.75262	√
D11:24720624	intergenic;GhM_D11G2207(dist=6982),GhM_D11G2208(dist=14741)	T	TC	0.22	GhM_D11G2199	uncharacterized protein LOC105803896 isoform X1	7.41331	6.75262	√
D11:24720624	intergenic;GhM_D11G2207(dist=6982),GhM_D11G2208(dist=14741)	T	TC	0.22	GhM_D11G2200	Unknown	7.41331	6.75262	√
D11:24720624	intergenic;GhM_D11G2207(dist=6982),GhM_D11G2208(dist=14741)	T	TC	0.22	GhM_D11G2201	hypothetical protein B456_007G211200	7.41331	6.75262
D11:24720624	intergenic;GhM_D11G2207(dist=6982),GhM_D11G2208(dist=14741)	T	TC	0.22	GhM_D11G2202	uncharacterized protein LOC105803897	7.41331	6.75262	√
D11:24720624	intergenic;GhM_D11G2207(dist=6982),GhM_D11G2208(dist=14741)	T	TC	0.22	GhM_D11G2203	uncharacterized protein LOC105803898 isoform X1	7.41331	6.75262	√	√
D11:24720624	intergenic;GhM_D11G2207(dist=6982),GhM_D11G2208(dist=14741)	T	TC	0.22	GhM_D11G2204	patatin-like protein 5 isoform X1	7.41331	6.75262	√
D11:24720624	intergenic;GhM_D11G2207(dist=6982),GhM_D11G2208(dist=14741)	T	TC	0.22	GhM_D11G2205	methionine aminopeptidase 1D, chloroplastic/mitochondrial	7.41331	6.75262	√	√
D11:24720624	intergenic;GhM_D11G2207(dist=6982),GhM_D11G2208(dist=14741)	T	TC	0.22	GhM_D11G2206	cyclin-dependent kinase inhibitor 7-like isoform X2	7.41331	6.75262	√	√
D11:24720624	intergenic;GhM_D11G2207(dist=6982),GhM_D11G2208(dist=14741)	T	TC	0.22	GhM_D11G2207	uncharacterized membrane protein At3g27390 isoform X2	7.41331	6.75262	√	√
D11:24720624	intergenic;GhM_D11G2207(dist=6982),GhM_D11G2208(dist=14741)	T	TC	0.22	GhM_D11G2208	B3 domain-containing protein Os01g0234100-like isoform X1	7.41331	6.75262	√	√
D11:24720624	intergenic;GhM_D11G2207(dist=6982),GhM_D11G2208(dist=14741)	T	TC	0.22	GhM_D11G2209	uncharacterized protein LOC105803907 isoform X2	7.41331	6.75262	√	√
D11:24720624	intergenic;GhM_D11G2207(dist=6982),GhM_D11G2208(dist=14741)	T	TC	0.22	GhM_D11G2210	hypothetical protein F383_02490	7.41331	6.75262	√	√
D11:24720624	intergenic;GhM_D11G2207(dist=6982),GhM_D11G2208(dist=14741)	T	TC	0.22	GhM_D11G2211	uncharacterized protein LOC105801065	7.41331	6.75262		√
D11:24720624	intergenic;GhM_D11G2207(dist=6982),GhM_D11G2208(dist=14741)	T	TC	0.22	GhM_D11G2212	calmodulin-like protein 1	7.41331	6.75262	√	√
D11:24720624	intergenic;GhM_D11G2207(dist=6982),GhM_D11G2208(dist=14741)	T	TC	0.22	GhM_D11G2213	multidrug and toxin extrusion protein 1-like	7.41331	6.75262	√	√
D11:24720624	intergenic;GhM_D11G2207(dist=6982),GhM_D11G2208(dist=14741)	T	TC	0.22	GhM_D11G2214	pentatricopeptide repeat-containing protein At3g16610-like	7.41331	6.75262	√	√
D11:24720624	intergenic;GhM_D11G2207(dist=6982),GhM_D11G2208(dist=14741)	T	TC	0.22	GhM_D11G2215	red chlorophyll catabolite reductase, chloroplastic isoform X1	7.41331	6.75262	√	√
D11:24720624	intergenic;GhM_D11G2207(dist=6982),GhM_D11G2208(dist=14741)	T	TC	0.22	GhM_D11G2216	hypothetical protein B456_006G052400, partial	7.41331	6.75262	√	√
D11:24720624	intergenic;GhM_D11G2207(dist=6982),GhM_D11G2208(dist=14741)	T	TC	0.22	GhM_D11G2217	hypothetical protein B456_007G212900	7.41331	6.75262	√
D11:24720624	intergenic;GhM_D11G2207(dist=6982),GhM_D11G2208(dist=14741)	T	TC	0.22	GhM_D11G2218	hypothetical protein B456_007G213000, partial	7.41331	6.75262	√	√
D11:24720624	intergenic;GhM_D11G2207(dist=6982),GhM_D11G2208(dist=14741)	T	TC	0.22	GhM_D11G2219	uncharacterized protein LOC105803915 isoform X2	7.41331	6.75262	√	√
D11:24720624	intergenic;GhM_D11G2207(dist=6982),GhM_D11G2208(dist=14741)	T	TC	0.22	GhM_D11G2220	CLK4-associating serine/arginine rich protein	7.41331	6.75262	√	√
D11:24720624	intergenic;GhM_D11G2207(dist=6982),GhM_D11G2208(dist=14741)	T	TC	0.22	GhM_D11G2221	uncharacterized protein LOC105803917	7.41331	6.75262	√
D11:24720624	intergenic;GhM_D11G2207(dist=6982),GhM_D11G2208(dist=14741)	T	TC	0.22	GhM_D11G2222	zeaxanthin epoxidase, chloroplastic	7.41331	6.75262	√
D11:24720624	intergenic;GhM_D11G2207(dist=6982),GhM_D11G2208(dist=14741)	T	TC	0.22	GhM_D11G2223	DAZ-associated protein 1-like isoform X2	7.41331	6.75262	√
D11:24720624	intergenic;GhM_D11G2207(dist=6982),GhM_D11G2208(dist=14741)	T	TC	0.22	GhM_D11G2224	Alpha/beta-Hydrolases superfamily protein, putative	7.41331	6.75262	√
D11:24720624	intergenic;GhM_D11G2207(dist=6982),GhM_D11G2208(dist=14741)	T	TC	0.22	GhM_D11G2225	transcription factor HEC2	7.41331	6.75262	√
D11:24720624	intergenic;GhM_D11G2207(dist=6982),GhM_D11G2208(dist=14741)	T	TC	0.22	GhM_D11G2226	protein RALF-like 34	7.41331	6.75262	√
D11:24722410	intergenic;GhM_D11G2207(dist=8768),GhM_D11G2208(dist=12955)	T	TC	0.217	GhM_D11G2198	uncharacterized protein LOC105803895 isoform X1	11.263	10.9139	√
D11:24722410	intergenic;GhM_D11G2207(dist=8768),GhM_D11G2208(dist=12955)	T	TC	0.217	GhM_D11G2199	uncharacterized protein LOC105803896 isoform X1	11.263	10.9139	√
D11:24722410	intergenic;GhM_D11G2207(dist=8768),GhM_D11G2208(dist=12955)	T	TC	0.217	GhM_D11G2200	Unknown	11.263	10.9139	√
D11:24722410	intergenic;GhM_D11G2207(dist=8768),GhM_D11G2208(dist=12955)	T	TC	0.217	GhM_D11G2201	hypothetical protein B456_007G211200	11.263	10.9139
D11:24722410	intergenic;GhM_D11G2207(dist=8768),GhM_D11G2208(dist=12955)	T	TC	0.217	GhM_D11G2202	uncharacterized protein LOC105803897	11.263	10.9139	√
D11:24722410	intergenic;GhM_D11G2207(dist=8768),GhM_D11G2208(dist=12955)	T	TC	0.217	GhM_D11G2203	uncharacterized protein LOC105803898 isoform X1	11.263	10.9139	√	√
D11:24722410	intergenic;GhM_D11G2207(dist=8768),GhM_D11G2208(dist=12955)	T	TC	0.217	GhM_D11G2204	patatin-like protein 5 isoform X1	11.263	10.9139	√
D11:24722410	intergenic;GhM_D11G2207(dist=8768),GhM_D11G2208(dist=12955)	T	TC	0.217	GhM_D11G2205	methionine aminopeptidase 1D, chloroplastic/mitochondrial	11.263	10.9139	√	√
D11:24722410	intergenic;GhM_D11G2207(dist=8768),GhM_D11G2208(dist=12955)	T	TC	0.217	GhM_D11G2206	cyclin-dependent kinase inhibitor 7-like isoform X2	11.263	10.9139	√	√
D11:24722410	intergenic;GhM_D11G2207(dist=8768),GhM_D11G2208(dist=12955)	T	TC	0.217	GhM_D11G2207	uncharacterized membrane protein At3g27390 isoform X2	11.263	10.9139	√	√
D11:24722410	intergenic;GhM_D11G2207(dist=8768),GhM_D11G2208(dist=12955)	T	TC	0.217	GhM_D11G2208	B3 domain-containing protein Os01g0234100-like isoform X1	11.263	10.9139	√	√
D11:24722410	intergenic;GhM_D11G2207(dist=8768),GhM_D11G2208(dist=12955)	T	TC	0.217	GhM_D11G2209	uncharacterized protein LOC105803907 isoform X2	11.263	10.9139	√	√
D11:24722410	intergenic;GhM_D11G2207(dist=8768),GhM_D11G2208(dist=12955)	T	TC	0.217	GhM_D11G2210	hypothetical protein F383_02490	11.263	10.9139	√	√
D11:24722410	intergenic;GhM_D11G2207(dist=8768),GhM_D11G2208(dist=12955)	T	TC	0.217	GhM_D11G2211	uncharacterized protein LOC105801065	11.263	10.9139		√
D11:24722410	intergenic;GhM_D11G2207(dist=8768),GhM_D11G2208(dist=12955)	T	TC	0.217	GhM_D11G2212	calmodulin-like protein 1	11.263	10.9139	√	√
D11:24722410	intergenic;GhM_D11G2207(dist=8768),GhM_D11G2208(dist=12955)	T	TC	0.217	GhM_D11G2213	multidrug and toxin extrusion protein 1-like	11.263	10.9139	√	√
D11:24722410	intergenic;GhM_D11G2207(dist=8768),GhM_D11G2208(dist=12955)	T	TC	0.217	GhM_D11G2214	pentatricopeptide repeat-containing protein At3g16610-like	11.263	10.9139	√	√
D11:24722410	intergenic;GhM_D11G2207(dist=8768),GhM_D11G2208(dist=12955)	T	TC	0.217	GhM_D11G2215	red chlorophyll catabolite reductase, chloroplastic isoform X1	11.263	10.9139	√	√
D11:24722410	intergenic;GhM_D11G2207(dist=8768),GhM_D11G2208(dist=12955)	T	TC	0.217	GhM_D11G2216	hypothetical protein B456_006G052400, partial	11.263	10.9139	√	√
D11:24722410	intergenic;GhM_D11G2207(dist=8768),GhM_D11G2208(dist=12955)	T	TC	0.217	GhM_D11G2217	hypothetical protein B456_007G212900	11.263	10.9139	√
D11:24722410	intergenic;GhM_D11G2207(dist=8768),GhM_D11G2208(dist=12955)	T	TC	0.217	GhM_D11G2218	hypothetical protein B456_007G213000, partial	11.263	10.9139	√	√
D11:24722410	intergenic;GhM_D11G2207(dist=8768),GhM_D11G2208(dist=12955)	T	TC	0.217	GhM_D11G2219	uncharacterized protein LOC105803915 isoform X2	11.263	10.9139	√	√
D11:24722410	intergenic;GhM_D11G2207(dist=8768),GhM_D11G2208(dist=12955)	T	TC	0.217	GhM_D11G2220	CLK4-associating serine/arginine rich protein	11.263	10.9139	√	√
D11:24722410	intergenic;GhM_D11G2207(dist=8768),GhM_D11G2208(dist=12955)	T	TC	0.217	GhM_D11G2221	uncharacterized protein LOC105803917	11.263	10.9139	√
D11:24722410	intergenic;GhM_D11G2207(dist=8768),GhM_D11G2208(dist=12955)	T	TC	0.217	GhM_D11G2222	zeaxanthin epoxidase, chloroplastic	11.263	10.9139	√
D11:24722410	intergenic;GhM_D11G2207(dist=8768),GhM_D11G2208(dist=12955)	T	TC	0.217	GhM_D11G2223	DAZ-associated protein 1-like isoform X2	11.263	10.9139	√
D11:24722410	intergenic;GhM_D11G2207(dist=8768),GhM_D11G2208(dist=12955)	T	TC	0.217	GhM_D11G2224	Alpha/beta-Hydrolases superfamily protein, putative	11.263	10.9139	√
D11:24722410	intergenic;GhM_D11G2207(dist=8768),GhM_D11G2208(dist=12955)	T	TC	0.217	GhM_D11G2225	transcription factor HEC2	11.263	10.9139	√
D11:24722410	intergenic;GhM_D11G2207(dist=8768),GhM_D11G2208(dist=12955)	T	TC	0.217	GhM_D11G2226	protein RALF-like 34	11.263	10.9139	√
D11:24724957	intergenic;GhM_D11G2207(dist=11315),GhM_D11G2208(dist=10408)	G	GT	0.216	GhM_D11G2198	uncharacterized protein LOC105803895 isoform X1	11.5226	10.973	√
D11:24724957	intergenic;GhM_D11G2207(dist=11315),GhM_D11G2208(dist=10408)	G	GT	0.216	GhM_D11G2199	uncharacterized protein LOC105803896 isoform X1	11.5226	10.973	√
D11:24724957	intergenic;GhM_D11G2207(dist=11315),GhM_D11G2208(dist=10408)	G	GT	0.216	GhM_D11G2200	Unknown	11.5226	10.973	√
D11:24724957	intergenic;GhM_D11G2207(dist=11315),GhM_D11G2208(dist=10408)	G	GT	0.216	GhM_D11G2201	hypothetical protein B456_007G211200	11.5226	10.973
D11:24724957	intergenic;GhM_D11G2207(dist=11315),GhM_D11G2208(dist=10408)	G	GT	0.216	GhM_D11G2202	uncharacterized protein LOC105803897	11.5226	10.973	√
D11:24724957	intergenic;GhM_D11G2207(dist=11315),GhM_D11G2208(dist=10408)	G	GT	0.216	GhM_D11G2203	uncharacterized protein LOC105803898 isoform X1	11.5226	10.973	√	√
D11:24724957	intergenic;GhM_D11G2207(dist=11315),GhM_D11G2208(dist=10408)	G	GT	0.216	GhM_D11G2204	patatin-like protein 5 isoform X1	11.5226	10.973	√
D11:24724957	intergenic;GhM_D11G2207(dist=11315),GhM_D11G2208(dist=10408)	G	GT	0.216	GhM_D11G2205	methionine aminopeptidase 1D, chloroplastic/mitochondrial	11.5226	10.973	√	√
D11:24724957	intergenic;GhM_D11G2207(dist=11315),GhM_D11G2208(dist=10408)	G	GT	0.216	GhM_D11G2206	cyclin-dependent kinase inhibitor 7-like isoform X2	11.5226	10.973	√	√
D11:24724957	intergenic;GhM_D11G2207(dist=11315),GhM_D11G2208(dist=10408)	G	GT	0.216	GhM_D11G2207	uncharacterized membrane protein At3g27390 isoform X2	11.5226	10.973	√	√
D11:24724957	intergenic;GhM_D11G2207(dist=11315),GhM_D11G2208(dist=10408)	G	GT	0.216	GhM_D11G2208	B3 domain-containing protein Os01g0234100-like isoform X1	11.5226	10.973	√	√
D11:24724957	intergenic;GhM_D11G2207(dist=11315),GhM_D11G2208(dist=10408)	G	GT	0.216	GhM_D11G2209	uncharacterized protein LOC105803907 isoform X2	11.5226	10.973	√	√
D11:24724957	intergenic;GhM_D11G2207(dist=11315),GhM_D11G2208(dist=10408)	G	GT	0.216	GhM_D11G2210	hypothetical protein F383_02490	11.5226	10.973	√	√
D11:24724957	intergenic;GhM_D11G2207(dist=11315),GhM_D11G2208(dist=10408)	G	GT	0.216	GhM_D11G2211	uncharacterized protein LOC105801065	11.5226	10.973		√
D11:24724957	intergenic;GhM_D11G2207(dist=11315),GhM_D11G2208(dist=10408)	G	GT	0.216	GhM_D11G2212	calmodulin-like protein 1	11.5226	10.973	√	√
D11:24724957	intergenic;GhM_D11G2207(dist=11315),GhM_D11G2208(dist=10408)	G	GT	0.216	GhM_D11G2213	multidrug and toxin extrusion protein 1-like	11.5226	10.973	√	√
D11:24724957	intergenic;GhM_D11G2207(dist=11315),GhM_D11G2208(dist=10408)	G	GT	0.216	GhM_D11G2214	pentatricopeptide repeat-containing protein At3g16610-like	11.5226	10.973	√	√
D11:24724957	intergenic;GhM_D11G2207(dist=11315),GhM_D11G2208(dist=10408)	G	GT	0.216	GhM_D11G2215	red chlorophyll catabolite reductase, chloroplastic isoform X1	11.5226	10.973	√	√
D11:24724957	intergenic;GhM_D11G2207(dist=11315),GhM_D11G2208(dist=10408)	G	GT	0.216	GhM_D11G2216	hypothetical protein B456_006G052400, partial	11.5226	10.973	√	√
D11:24724957	intergenic;GhM_D11G2207(dist=11315),GhM_D11G2208(dist=10408)	G	GT	0.216	GhM_D11G2217	hypothetical protein B456_007G212900	11.5226	10.973	√
D11:24724957	intergenic;GhM_D11G2207(dist=11315),GhM_D11G2208(dist=10408)	G	GT	0.216	GhM_D11G2218	hypothetical protein B456_007G213000, partial	11.5226	10.973	√	√
D11:24724957	intergenic;GhM_D11G2207(dist=11315),GhM_D11G2208(dist=10408)	G	GT	0.216	GhM_D11G2219	uncharacterized protein LOC105803915 isoform X2	11.5226	10.973	√	√
D11:24724957	intergenic;GhM_D11G2207(dist=11315),GhM_D11G2208(dist=10408)	G	GT	0.216	GhM_D11G2220	CLK4-associating serine/arginine rich protein	11.5226	10.973	√	√
D11:24724957	intergenic;GhM_D11G2207(dist=11315),GhM_D11G2208(dist=10408)	G	GT	0.216	GhM_D11G2221	uncharacterized protein LOC105803917	11.5226	10.973	√
D11:24724957	intergenic;GhM_D11G2207(dist=11315),GhM_D11G2208(dist=10408)	G	GT	0.216	GhM_D11G2222	zeaxanthin epoxidase, chloroplastic	11.5226	10.973	√
D11:24724957	intergenic;GhM_D11G2207(dist=11315),GhM_D11G2208(dist=10408)	G	GT	0.216	GhM_D11G2223	DAZ-associated protein 1-like isoform X2	11.5226	10.973	√
D11:24724957	intergenic;GhM_D11G2207(dist=11315),GhM_D11G2208(dist=10408)	G	GT	0.216	GhM_D11G2224	Alpha/beta-Hydrolases superfamily protein, putative	11.5226	10.973	√
D11:24724957	intergenic;GhM_D11G2207(dist=11315),GhM_D11G2208(dist=10408)	G	GT	0.216	GhM_D11G2225	transcription factor HEC2	11.5226	10.973	√
D11:24724957	intergenic;GhM_D11G2207(dist=11315),GhM_D11G2208(dist=10408)	G	GT	0.216	GhM_D11G2226	protein RALF-like 34	11.5226	10.973	√
D11:24725601	intergenic;GhM_D11G2207(dist=11960),GhM_D11G2208(dist=9753)	GTTATGAGGTAT	G	0.214	GhM_D11G2198	uncharacterized protein LOC105803895 isoform X1	10.6386	9.85468	√
D11:24725601	intergenic;GhM_D11G2207(dist=11960),GhM_D11G2208(dist=9753)	GTTATGAGGTAT	G	0.214	GhM_D11G2199	uncharacterized protein LOC105803896 isoform X1	10.6386	9.85468	√
D11:24725601	intergenic;GhM_D11G2207(dist=11960),GhM_D11G2208(dist=9753)	GTTATGAGGTAT	G	0.214	GhM_D11G2200	Unknown	10.6386	9.85468	√
D11:24725601	intergenic;GhM_D11G2207(dist=11960),GhM_D11G2208(dist=9753)	GTTATGAGGTAT	G	0.214	GhM_D11G2201	hypothetical protein B456_007G211200	10.6386	9.85468
D11:24725601	intergenic;GhM_D11G2207(dist=11960),GhM_D11G2208(dist=9753)	GTTATGAGGTAT	G	0.214	GhM_D11G2202	uncharacterized protein LOC105803897	10.6386	9.85468	√
D11:24725601	intergenic;GhM_D11G2207(dist=11960),GhM_D11G2208(dist=9753)	GTTATGAGGTAT	G	0.214	GhM_D11G2203	uncharacterized protein LOC105803898 isoform X1	10.6386	9.85468	√	√
D11:24725601	intergenic;GhM_D11G2207(dist=11960),GhM_D11G2208(dist=9753)	GTTATGAGGTAT	G	0.214	GhM_D11G2204	patatin-like protein 5 isoform X1	10.6386	9.85468	√
D11:24725601	intergenic;GhM_D11G2207(dist=11960),GhM_D11G2208(dist=9753)	GTTATGAGGTAT	G	0.214	GhM_D11G2205	methionine aminopeptidase 1D, chloroplastic/mitochondrial	10.6386	9.85468	√	√
D11:24725601	intergenic;GhM_D11G2207(dist=11960),GhM_D11G2208(dist=9753)	GTTATGAGGTAT	G	0.214	GhM_D11G2206	cyclin-dependent kinase inhibitor 7-like isoform X2	10.6386	9.85468	√	√
D11:24725601	intergenic;GhM_D11G2207(dist=11960),GhM_D11G2208(dist=9753)	GTTATGAGGTAT	G	0.214	GhM_D11G2207	uncharacterized membrane protein At3g27390 isoform X2	10.6386	9.85468	√	√
D11:24725601	intergenic;GhM_D11G2207(dist=11960),GhM_D11G2208(dist=9753)	GTTATGAGGTAT	G	0.214	GhM_D11G2208	B3 domain-containing protein Os01g0234100-like isoform X1	10.6386	9.85468	√	√
D11:24725601	intergenic;GhM_D11G2207(dist=11960),GhM_D11G2208(dist=9753)	GTTATGAGGTAT	G	0.214	GhM_D11G2209	uncharacterized protein LOC105803907 isoform X2	10.6386	9.85468	√	√
D11:24725601	intergenic;GhM_D11G2207(dist=11960),GhM_D11G2208(dist=9753)	GTTATGAGGTAT	G	0.214	GhM_D11G2210	hypothetical protein F383_02490	10.6386	9.85468	√	√
D11:24725601	intergenic;GhM_D11G2207(dist=11960),GhM_D11G2208(dist=9753)	GTTATGAGGTAT	G	0.214	GhM_D11G2211	uncharacterized protein LOC105801065	10.6386	9.85468		√
D11:24725601	intergenic;GhM_D11G2207(dist=11960),GhM_D11G2208(dist=9753)	GTTATGAGGTAT	G	0.214	GhM_D11G2212	calmodulin-like protein 1	10.6386	9.85468	√	√
D11:24725601	intergenic;GhM_D11G2207(dist=11960),GhM_D11G2208(dist=9753)	GTTATGAGGTAT	G	0.214	GhM_D11G2213	multidrug and toxin extrusion protein 1-like	10.6386	9.85468	√	√
D11:24725601	intergenic;GhM_D11G2207(dist=11960),GhM_D11G2208(dist=9753)	GTTATGAGGTAT	G	0.214	GhM_D11G2214	pentatricopeptide repeat-containing protein At3g16610-like	10.6386	9.85468	√	√
D11:24725601	intergenic;GhM_D11G2207(dist=11960),GhM_D11G2208(dist=9753)	GTTATGAGGTAT	G	0.214	GhM_D11G2215	red chlorophyll catabolite reductase, chloroplastic isoform X1	10.6386	9.85468	√	√
D11:24725601	intergenic;GhM_D11G2207(dist=11960),GhM_D11G2208(dist=9753)	GTTATGAGGTAT	G	0.214	GhM_D11G2216	hypothetical protein B456_006G052400, partial	10.6386	9.85468	√	√
D11:24725601	intergenic;GhM_D11G2207(dist=11960),GhM_D11G2208(dist=9753)	GTTATGAGGTAT	G	0.214	GhM_D11G2217	hypothetical protein B456_007G212900	10.6386	9.85468	√
D11:24725601	intergenic;GhM_D11G2207(dist=11960),GhM_D11G2208(dist=9753)	GTTATGAGGTAT	G	0.214	GhM_D11G2218	hypothetical protein B456_007G213000, partial	10.6386	9.85468	√	√
D11:24725601	intergenic;GhM_D11G2207(dist=11960),GhM_D11G2208(dist=9753)	GTTATGAGGTAT	G	0.214	GhM_D11G2219	uncharacterized protein LOC105803915 isoform X2	10.6386	9.85468	√	√
D11:24725601	intergenic;GhM_D11G2207(dist=11960),GhM_D11G2208(dist=9753)	GTTATGAGGTAT	G	0.214	GhM_D11G2220	CLK4-associating serine/arginine rich protein	10.6386	9.85468	√	√
D11:24725601	intergenic;GhM_D11G2207(dist=11960),GhM_D11G2208(dist=9753)	GTTATGAGGTAT	G	0.214	GhM_D11G2221	uncharacterized protein LOC105803917	10.6386	9.85468	√
D11:24725601	intergenic;GhM_D11G2207(dist=11960),GhM_D11G2208(dist=9753)	GTTATGAGGTAT	G	0.214	GhM_D11G2222	zeaxanthin epoxidase, chloroplastic	10.6386	9.85468	√
D11:24725601	intergenic;GhM_D11G2207(dist=11960),GhM_D11G2208(dist=9753)	GTTATGAGGTAT	G	0.214	GhM_D11G2223	DAZ-associated protein 1-like isoform X2	10.6386	9.85468	√
D11:24725601	intergenic;GhM_D11G2207(dist=11960),GhM_D11G2208(dist=9753)	GTTATGAGGTAT	G	0.214	GhM_D11G2224	Alpha/beta-Hydrolases superfamily protein, putative	10.6386	9.85468	√
D11:24725601	intergenic;GhM_D11G2207(dist=11960),GhM_D11G2208(dist=9753)	GTTATGAGGTAT	G	0.214	GhM_D11G2225	transcription factor HEC2	10.6386	9.85468	√
D11:24725601	intergenic;GhM_D11G2207(dist=11960),GhM_D11G2208(dist=9753)	GTTATGAGGTAT	G	0.214	GhM_D11G2226	protein RALF-like 34	10.6386	9.85468	√
D11:24728251	intergenic;GhM_D11G2207(dist=14609),GhM_D11G2208(dist=7114)	T	TC	0.215	GhM_D11G2198	uncharacterized protein LOC105803895 isoform X1	8.40766	8.10449	√
D11:24728251	intergenic;GhM_D11G2207(dist=14609),GhM_D11G2208(dist=7114)	T	TC	0.215	GhM_D11G2199	uncharacterized protein LOC105803896 isoform X1	8.40766	8.10449	√
D11:24728251	intergenic;GhM_D11G2207(dist=14609),GhM_D11G2208(dist=7114)	T	TC	0.215	GhM_D11G2200	Unknown	8.40766	8.10449	√
D11:24728251	intergenic;GhM_D11G2207(dist=14609),GhM_D11G2208(dist=7114)	T	TC	0.215	GhM_D11G2201	hypothetical protein B456_007G211200	8.40766	8.10449
D11:24728251	intergenic;GhM_D11G2207(dist=14609),GhM_D11G2208(dist=7114)	T	TC	0.215	GhM_D11G2202	uncharacterized protein LOC105803897	8.40766	8.10449	√
D11:24728251	intergenic;GhM_D11G2207(dist=14609),GhM_D11G2208(dist=7114)	T	TC	0.215	GhM_D11G2203	uncharacterized protein LOC105803898 isoform X1	8.40766	8.10449	√	√
D11:24728251	intergenic;GhM_D11G2207(dist=14609),GhM_D11G2208(dist=7114)	T	TC	0.215	GhM_D11G2204	patatin-like protein 5 isoform X1	8.40766	8.10449	√
D11:24728251	intergenic;GhM_D11G2207(dist=14609),GhM_D11G2208(dist=7114)	T	TC	0.215	GhM_D11G2205	methionine aminopeptidase 1D, chloroplastic/mitochondrial	8.40766	8.10449	√	√
D11:24728251	intergenic;GhM_D11G2207(dist=14609),GhM_D11G2208(dist=7114)	T	TC	0.215	GhM_D11G2206	cyclin-dependent kinase inhibitor 7-like isoform X2	8.40766	8.10449	√	√
D11:24728251	intergenic;GhM_D11G2207(dist=14609),GhM_D11G2208(dist=7114)	T	TC	0.215	GhM_D11G2207	uncharacterized membrane protein At3g27390 isoform X2	8.40766	8.10449	√	√
D11:24728251	intergenic;GhM_D11G2207(dist=14609),GhM_D11G2208(dist=7114)	T	TC	0.215	GhM_D11G2208	B3 domain-containing protein Os01g0234100-like isoform X1	8.40766	8.10449	√	√
D11:24728251	intergenic;GhM_D11G2207(dist=14609),GhM_D11G2208(dist=7114)	T	TC	0.215	GhM_D11G2209	uncharacterized protein LOC105803907 isoform X2	8.40766	8.10449	√	√
D11:24728251	intergenic;GhM_D11G2207(dist=14609),GhM_D11G2208(dist=7114)	T	TC	0.215	GhM_D11G2210	hypothetical protein F383_02490	8.40766	8.10449	√	√
D11:24728251	intergenic;GhM_D11G2207(dist=14609),GhM_D11G2208(dist=7114)	T	TC	0.215	GhM_D11G2211	uncharacterized protein LOC105801065	8.40766	8.10449		√
D11:24728251	intergenic;GhM_D11G2207(dist=14609),GhM_D11G2208(dist=7114)	T	TC	0.215	GhM_D11G2212	calmodulin-like protein 1	8.40766	8.10449	√	√
D11:24728251	intergenic;GhM_D11G2207(dist=14609),GhM_D11G2208(dist=7114)	T	TC	0.215	GhM_D11G2213	multidrug and toxin extrusion protein 1-like	8.40766	8.10449	√	√
D11:24728251	intergenic;GhM_D11G2207(dist=14609),GhM_D11G2208(dist=7114)	T	TC	0.215	GhM_D11G2214	pentatricopeptide repeat-containing protein At3g16610-like	8.40766	8.10449	√	√
D11:24728251	intergenic;GhM_D11G2207(dist=14609),GhM_D11G2208(dist=7114)	T	TC	0.215	GhM_D11G2215	red chlorophyll catabolite reductase, chloroplastic isoform X1	8.40766	8.10449	√	√
D11:24728251	intergenic;GhM_D11G2207(dist=14609),GhM_D11G2208(dist=7114)	T	TC	0.215	GhM_D11G2216	hypothetical protein B456_006G052400, partial	8.40766	8.10449	√	√
D11:24728251	intergenic;GhM_D11G2207(dist=14609),GhM_D11G2208(dist=7114)	T	TC	0.215	GhM_D11G2217	hypothetical protein B456_007G212900	8.40766	8.10449	√
D11:24728251	intergenic;GhM_D11G2207(dist=14609),GhM_D11G2208(dist=7114)	T	TC	0.215	GhM_D11G2218	hypothetical protein B456_007G213000, partial	8.40766	8.10449	√	√
D11:24728251	intergenic;GhM_D11G2207(dist=14609),GhM_D11G2208(dist=7114)	T	TC	0.215	GhM_D11G2219	uncharacterized protein LOC105803915 isoform X2	8.40766	8.10449	√	√
D11:24728251	intergenic;GhM_D11G2207(dist=14609),GhM_D11G2208(dist=7114)	T	TC	0.215	GhM_D11G2220	CLK4-associating serine/arginine rich protein	8.40766	8.10449	√	√
D11:24728251	intergenic;GhM_D11G2207(dist=14609),GhM_D11G2208(dist=7114)	T	TC	0.215	GhM_D11G2221	uncharacterized protein LOC105803917	8.40766	8.10449	√
D11:24728251	intergenic;GhM_D11G2207(dist=14609),GhM_D11G2208(dist=7114)	T	TC	0.215	GhM_D11G2222	zeaxanthin epoxidase, chloroplastic	8.40766	8.10449	√
D11:24728251	intergenic;GhM_D11G2207(dist=14609),GhM_D11G2208(dist=7114)	T	TC	0.215	GhM_D11G2223	DAZ-associated protein 1-like isoform X2	8.40766	8.10449	√
D11:24728251	intergenic;GhM_D11G2207(dist=14609),GhM_D11G2208(dist=7114)	T	TC	0.215	GhM_D11G2224	Alpha/beta-Hydrolases superfamily protein, putative	8.40766	8.10449	√
D11:24728251	intergenic;GhM_D11G2207(dist=14609),GhM_D11G2208(dist=7114)	T	TC	0.215	GhM_D11G2225	transcription factor HEC2	8.40766	8.10449	√
D11:24728251	intergenic;GhM_D11G2207(dist=14609),GhM_D11G2208(dist=7114)	T	TC	0.215	GhM_D11G2226	protein RALF-like 34	8.40766	8.10449	√
D11:24728289	intergenic;GhM_D11G2207(dist=14647),GhM_D11G2208(dist=7076)	T	TAACC	0.207	GhM_D11G2198	uncharacterized protein LOC105803895 isoform X1	9.91669	9.55931	√
D11:24728289	intergenic;GhM_D11G2207(dist=14647),GhM_D11G2208(dist=7076)	T	TAACC	0.207	GhM_D11G2199	uncharacterized protein LOC105803896 isoform X1	9.91669	9.55931	√
D11:24728289	intergenic;GhM_D11G2207(dist=14647),GhM_D11G2208(dist=7076)	T	TAACC	0.207	GhM_D11G2200	Unknown	9.91669	9.55931	√
D11:24728289	intergenic;GhM_D11G2207(dist=14647),GhM_D11G2208(dist=7076)	T	TAACC	0.207	GhM_D11G2201	hypothetical protein B456_007G211200	9.91669	9.55931
D11:24728289	intergenic;GhM_D11G2207(dist=14647),GhM_D11G2208(dist=7076)	T	TAACC	0.207	GhM_D11G2202	uncharacterized protein LOC105803897	9.91669	9.55931	√
D11:24728289	intergenic;GhM_D11G2207(dist=14647),GhM_D11G2208(dist=7076)	T	TAACC	0.207	GhM_D11G2203	uncharacterized protein LOC105803898 isoform X1	9.91669	9.55931	√	√
D11:24728289	intergenic;GhM_D11G2207(dist=14647),GhM_D11G2208(dist=7076)	T	TAACC	0.207	GhM_D11G2204	patatin-like protein 5 isoform X1	9.91669	9.55931	√
D11:24728289	intergenic;GhM_D11G2207(dist=14647),GhM_D11G2208(dist=7076)	T	TAACC	0.207	GhM_D11G2205	methionine aminopeptidase 1D, chloroplastic/mitochondrial	9.91669	9.55931	√	√
D11:24728289	intergenic;GhM_D11G2207(dist=14647),GhM_D11G2208(dist=7076)	T	TAACC	0.207	GhM_D11G2206	cyclin-dependent kinase inhibitor 7-like isoform X2	9.91669	9.55931	√	√
D11:24728289	intergenic;GhM_D11G2207(dist=14647),GhM_D11G2208(dist=7076)	T	TAACC	0.207	GhM_D11G2207	uncharacterized membrane protein At3g27390 isoform X2	9.91669	9.55931	√	√
D11:24728289	intergenic;GhM_D11G2207(dist=14647),GhM_D11G2208(dist=7076)	T	TAACC	0.207	GhM_D11G2208	B3 domain-containing protein Os01g0234100-like isoform X1	9.91669	9.55931	√	√
D11:24728289	intergenic;GhM_D11G2207(dist=14647),GhM_D11G2208(dist=7076)	T	TAACC	0.207	GhM_D11G2209	uncharacterized protein LOC105803907 isoform X2	9.91669	9.55931	√	√
D11:24728289	intergenic;GhM_D11G2207(dist=14647),GhM_D11G2208(dist=7076)	T	TAACC	0.207	GhM_D11G2210	hypothetical protein F383_02490	9.91669	9.55931	√	√
D11:24728289	intergenic;GhM_D11G2207(dist=14647),GhM_D11G2208(dist=7076)	T	TAACC	0.207	GhM_D11G2211	uncharacterized protein LOC105801065	9.91669	9.55931		√
D11:24728289	intergenic;GhM_D11G2207(dist=14647),GhM_D11G2208(dist=7076)	T	TAACC	0.207	GhM_D11G2212	calmodulin-like protein 1	9.91669	9.55931	√	√
D11:24728289	intergenic;GhM_D11G2207(dist=14647),GhM_D11G2208(dist=7076)	T	TAACC	0.207	GhM_D11G2213	multidrug and toxin extrusion protein 1-like	9.91669	9.55931	√	√
D11:24728289	intergenic;GhM_D11G2207(dist=14647),GhM_D11G2208(dist=7076)	T	TAACC	0.207	GhM_D11G2214	pentatricopeptide repeat-containing protein At3g16610-like	9.91669	9.55931	√	√
D11:24728289	intergenic;GhM_D11G2207(dist=14647),GhM_D11G2208(dist=7076)	T	TAACC	0.207	GhM_D11G2215	red chlorophyll catabolite reductase, chloroplastic isoform X1	9.91669	9.55931	√	√
D11:24728289	intergenic;GhM_D11G2207(dist=14647),GhM_D11G2208(dist=7076)	T	TAACC	0.207	GhM_D11G2216	hypothetical protein B456_006G052400, partial	9.91669	9.55931	√	√
D11:24728289	intergenic;GhM_D11G2207(dist=14647),GhM_D11G2208(dist=7076)	T	TAACC	0.207	GhM_D11G2217	hypothetical protein B456_007G212900	9.91669	9.55931	√
D11:24728289	intergenic;GhM_D11G2207(dist=14647),GhM_D11G2208(dist=7076)	T	TAACC	0.207	GhM_D11G2218	hypothetical protein B456_007G213000, partial	9.91669	9.55931	√	√
D11:24728289	intergenic;GhM_D11G2207(dist=14647),GhM_D11G2208(dist=7076)	T	TAACC	0.207	GhM_D11G2219	uncharacterized protein LOC105803915 isoform X2	9.91669	9.55931	√	√
D11:24728289	intergenic;GhM_D11G2207(dist=14647),GhM_D11G2208(dist=7076)	T	TAACC	0.207	GhM_D11G2220	CLK4-associating serine/arginine rich protein	9.91669	9.55931	√	√
D11:24728289	intergenic;GhM_D11G2207(dist=14647),GhM_D11G2208(dist=7076)	T	TAACC	0.207	GhM_D11G2221	uncharacterized protein LOC105803917	9.91669	9.55931	√
D11:24728289	intergenic;GhM_D11G2207(dist=14647),GhM_D11G2208(dist=7076)	T	TAACC	0.207	GhM_D11G2222	zeaxanthin epoxidase, chloroplastic	9.91669	9.55931	√
D11:24728289	intergenic;GhM_D11G2207(dist=14647),GhM_D11G2208(dist=7076)	T	TAACC	0.207	GhM_D11G2223	DAZ-associated protein 1-like isoform X2	9.91669	9.55931	√
D11:24728289	intergenic;GhM_D11G2207(dist=14647),GhM_D11G2208(dist=7076)	T	TAACC	0.207	GhM_D11G2224	Alpha/beta-Hydrolases superfamily protein, putative	9.91669	9.55931	√
D11:24728289	intergenic;GhM_D11G2207(dist=14647),GhM_D11G2208(dist=7076)	T	TAACC	0.207	GhM_D11G2225	transcription factor HEC2	9.91669	9.55931	√
D11:24728289	intergenic;GhM_D11G2207(dist=14647),GhM_D11G2208(dist=7076)	T	TAACC	0.207	GhM_D11G2226	protein RALF-like 34	9.91669	9.55931	√
D11:24728588	intergenic;GhM_D11G2207(dist=14947),GhM_D11G2208(dist=6776)	AC	A	0.215	GhM_D11G2199	uncharacterized protein LOC105803896 isoform X1	7.00905	6.49278	√
D11:24728588	intergenic;GhM_D11G2207(dist=14947),GhM_D11G2208(dist=6776)	AC	A	0.215	GhM_D11G2200	Unknown	7.00905	6.49278	√
D11:24728588	intergenic;GhM_D11G2207(dist=14947),GhM_D11G2208(dist=6776)	AC	A	0.215	GhM_D11G2201	hypothetical protein B456_007G211200	7.00905	6.49278
D11:24728588	intergenic;GhM_D11G2207(dist=14947),GhM_D11G2208(dist=6776)	AC	A	0.215	GhM_D11G2202	uncharacterized protein LOC105803897	7.00905	6.49278	√
D11:24728588	intergenic;GhM_D11G2207(dist=14947),GhM_D11G2208(dist=6776)	AC	A	0.215	GhM_D11G2203	uncharacterized protein LOC105803898 isoform X1	7.00905	6.49278	√	√
D11:24728588	intergenic;GhM_D11G2207(dist=14947),GhM_D11G2208(dist=6776)	AC	A	0.215	GhM_D11G2204	patatin-like protein 5 isoform X1	7.00905	6.49278	√
D11:24728588	intergenic;GhM_D11G2207(dist=14947),GhM_D11G2208(dist=6776)	AC	A	0.215	GhM_D11G2205	methionine aminopeptidase 1D, chloroplastic/mitochondrial	7.00905	6.49278	√	√
D11:24728588	intergenic;GhM_D11G2207(dist=14947),GhM_D11G2208(dist=6776)	AC	A	0.215	GhM_D11G2206	cyclin-dependent kinase inhibitor 7-like isoform X2	7.00905	6.49278	√	√
D11:24728588	intergenic;GhM_D11G2207(dist=14947),GhM_D11G2208(dist=6776)	AC	A	0.215	GhM_D11G2207	uncharacterized membrane protein At3g27390 isoform X2	7.00905	6.49278	√	√
D11:24728588	intergenic;GhM_D11G2207(dist=14947),GhM_D11G2208(dist=6776)	AC	A	0.215	GhM_D11G2208	B3 domain-containing protein Os01g0234100-like isoform X1	7.00905	6.49278	√	√
D11:24728588	intergenic;GhM_D11G2207(dist=14947),GhM_D11G2208(dist=6776)	AC	A	0.215	GhM_D11G2209	uncharacterized protein LOC105803907 isoform X2	7.00905	6.49278	√	√
D11:24728588	intergenic;GhM_D11G2207(dist=14947),GhM_D11G2208(dist=6776)	AC	A	0.215	GhM_D11G2210	hypothetical protein F383_02490	7.00905	6.49278	√	√
D11:24728588	intergenic;GhM_D11G2207(dist=14947),GhM_D11G2208(dist=6776)	AC	A	0.215	GhM_D11G2211	uncharacterized protein LOC105801065	7.00905	6.49278		√
D11:24728588	intergenic;GhM_D11G2207(dist=14947),GhM_D11G2208(dist=6776)	AC	A	0.215	GhM_D11G2212	calmodulin-like protein 1	7.00905	6.49278	√	√
D11:24728588	intergenic;GhM_D11G2207(dist=14947),GhM_D11G2208(dist=6776)	AC	A	0.215	GhM_D11G2213	multidrug and toxin extrusion protein 1-like	7.00905	6.49278	√	√
D11:24728588	intergenic;GhM_D11G2207(dist=14947),GhM_D11G2208(dist=6776)	AC	A	0.215	GhM_D11G2214	pentatricopeptide repeat-containing protein At3g16610-like	7.00905	6.49278	√	√
D11:24728588	intergenic;GhM_D11G2207(dist=14947),GhM_D11G2208(dist=6776)	AC	A	0.215	GhM_D11G2215	red chlorophyll catabolite reductase, chloroplastic isoform X1	7.00905	6.49278	√	√
D11:24728588	intergenic;GhM_D11G2207(dist=14947),GhM_D11G2208(dist=6776)	AC	A	0.215	GhM_D11G2216	hypothetical protein B456_006G052400, partial	7.00905	6.49278	√	√
D11:24728588	intergenic;GhM_D11G2207(dist=14947),GhM_D11G2208(dist=6776)	AC	A	0.215	GhM_D11G2217	hypothetical protein B456_007G212900	7.00905	6.49278	√
D11:24728588	intergenic;GhM_D11G2207(dist=14947),GhM_D11G2208(dist=6776)	AC	A	0.215	GhM_D11G2218	hypothetical protein B456_007G213000, partial	7.00905	6.49278	√	√
D11:24728588	intergenic;GhM_D11G2207(dist=14947),GhM_D11G2208(dist=6776)	AC	A	0.215	GhM_D11G2219	uncharacterized protein LOC105803915 isoform X2	7.00905	6.49278	√	√
D11:24728588	intergenic;GhM_D11G2207(dist=14947),GhM_D11G2208(dist=6776)	AC	A	0.215	GhM_D11G2220	CLK4-associating serine/arginine rich protein	7.00905	6.49278	√	√
D11:24728588	intergenic;GhM_D11G2207(dist=14947),GhM_D11G2208(dist=6776)	AC	A	0.215	GhM_D11G2221	uncharacterized protein LOC105803917	7.00905	6.49278	√
D11:24728588	intergenic;GhM_D11G2207(dist=14947),GhM_D11G2208(dist=6776)	AC	A	0.215	GhM_D11G2222	zeaxanthin epoxidase, chloroplastic	7.00905	6.49278	√
D11:24728588	intergenic;GhM_D11G2207(dist=14947),GhM_D11G2208(dist=6776)	AC	A	0.215	GhM_D11G2223	DAZ-associated protein 1-like isoform X2	7.00905	6.49278	√
D11:24728588	intergenic;GhM_D11G2207(dist=14947),GhM_D11G2208(dist=6776)	AC	A	0.215	GhM_D11G2224	Alpha/beta-Hydrolases superfamily protein, putative	7.00905	6.49278	√
D11:24728588	intergenic;GhM_D11G2207(dist=14947),GhM_D11G2208(dist=6776)	AC	A	0.215	GhM_D11G2225	transcription factor HEC2	7.00905	6.49278	√
D11:24728588	intergenic;GhM_D11G2207(dist=14947),GhM_D11G2208(dist=6776)	AC	A	0.215	GhM_D11G2226	protein RALF-like 34	7.00905	6.49278	√
D11:24728914	intergenic;GhM_D11G2207(dist=15272),GhM_D11G2208(dist=6451)	T	TC	0.216	GhM_D11G2199	uncharacterized protein LOC105803896 isoform X1	11.2222	10.5539	√
D11:24728914	intergenic;GhM_D11G2207(dist=15272),GhM_D11G2208(dist=6451)	T	TC	0.216	GhM_D11G2200	Unknown	11.2222	10.5539	√
D11:24728914	intergenic;GhM_D11G2207(dist=15272),GhM_D11G2208(dist=6451)	T	TC	0.216	GhM_D11G2201	hypothetical protein B456_007G211200	11.2222	10.5539
D11:24728914	intergenic;GhM_D11G2207(dist=15272),GhM_D11G2208(dist=6451)	T	TC	0.216	GhM_D11G2202	uncharacterized protein LOC105803897	11.2222	10.5539	√
D11:24728914	intergenic;GhM_D11G2207(dist=15272),GhM_D11G2208(dist=6451)	T	TC	0.216	GhM_D11G2203	uncharacterized protein LOC105803898 isoform X1	11.2222	10.5539	√	√
D11:24728914	intergenic;GhM_D11G2207(dist=15272),GhM_D11G2208(dist=6451)	T	TC	0.216	GhM_D11G2204	patatin-like protein 5 isoform X1	11.2222	10.5539	√
D11:24728914	intergenic;GhM_D11G2207(dist=15272),GhM_D11G2208(dist=6451)	T	TC	0.216	GhM_D11G2205	methionine aminopeptidase 1D, chloroplastic/mitochondrial	11.2222	10.5539	√	√
D11:24728914	intergenic;GhM_D11G2207(dist=15272),GhM_D11G2208(dist=6451)	T	TC	0.216	GhM_D11G2206	cyclin-dependent kinase inhibitor 7-like isoform X2	11.2222	10.5539	√	√
D11:24728914	intergenic;GhM_D11G2207(dist=15272),GhM_D11G2208(dist=6451)	T	TC	0.216	GhM_D11G2207	uncharacterized membrane protein At3g27390 isoform X2	11.2222	10.5539	√	√
D11:24728914	intergenic;GhM_D11G2207(dist=15272),GhM_D11G2208(dist=6451)	T	TC	0.216	GhM_D11G2208	B3 domain-containing protein Os01g0234100-like isoform X1	11.2222	10.5539	√	√
D11:24728914	intergenic;GhM_D11G2207(dist=15272),GhM_D11G2208(dist=6451)	T	TC	0.216	GhM_D11G2209	uncharacterized protein LOC105803907 isoform X2	11.2222	10.5539	√	√
D11:24728914	intergenic;GhM_D11G2207(dist=15272),GhM_D11G2208(dist=6451)	T	TC	0.216	GhM_D11G2210	hypothetical protein F383_02490	11.2222	10.5539	√	√
D11:24728914	intergenic;GhM_D11G2207(dist=15272),GhM_D11G2208(dist=6451)	T	TC	0.216	GhM_D11G2211	uncharacterized protein LOC105801065	11.2222	10.5539		√
D11:24728914	intergenic;GhM_D11G2207(dist=15272),GhM_D11G2208(dist=6451)	T	TC	0.216	GhM_D11G2212	calmodulin-like protein 1	11.2222	10.5539	√	√
D11:24728914	intergenic;GhM_D11G2207(dist=15272),GhM_D11G2208(dist=6451)	T	TC	0.216	GhM_D11G2213	multidrug and toxin extrusion protein 1-like	11.2222	10.5539	√	√
D11:24728914	intergenic;GhM_D11G2207(dist=15272),GhM_D11G2208(dist=6451)	T	TC	0.216	GhM_D11G2214	pentatricopeptide repeat-containing protein At3g16610-like	11.2222	10.5539	√	√
D11:24728914	intergenic;GhM_D11G2207(dist=15272),GhM_D11G2208(dist=6451)	T	TC	0.216	GhM_D11G2215	red chlorophyll catabolite reductase, chloroplastic isoform X1	11.2222	10.5539	√	√
D11:24728914	intergenic;GhM_D11G2207(dist=15272),GhM_D11G2208(dist=6451)	T	TC	0.216	GhM_D11G2216	hypothetical protein B456_006G052400, partial	11.2222	10.5539	√	√
D11:24728914	intergenic;GhM_D11G2207(dist=15272),GhM_D11G2208(dist=6451)	T	TC	0.216	GhM_D11G2217	hypothetical protein B456_007G212900	11.2222	10.5539	√
D11:24728914	intergenic;GhM_D11G2207(dist=15272),GhM_D11G2208(dist=6451)	T	TC	0.216	GhM_D11G2218	hypothetical protein B456_007G213000, partial	11.2222	10.5539	√	√
D11:24728914	intergenic;GhM_D11G2207(dist=15272),GhM_D11G2208(dist=6451)	T	TC	0.216	GhM_D11G2219	uncharacterized protein LOC105803915 isoform X2	11.2222	10.5539	√	√
D11:24728914	intergenic;GhM_D11G2207(dist=15272),GhM_D11G2208(dist=6451)	T	TC	0.216	GhM_D11G2220	CLK4-associating serine/arginine rich protein	11.2222	10.5539	√	√
D11:24728914	intergenic;GhM_D11G2207(dist=15272),GhM_D11G2208(dist=6451)	T	TC	0.216	GhM_D11G2221	uncharacterized protein LOC105803917	11.2222	10.5539	√
D11:24728914	intergenic;GhM_D11G2207(dist=15272),GhM_D11G2208(dist=6451)	T	TC	0.216	GhM_D11G2222	zeaxanthin epoxidase, chloroplastic	11.2222	10.5539	√
D11:24728914	intergenic;GhM_D11G2207(dist=15272),GhM_D11G2208(dist=6451)	T	TC	0.216	GhM_D11G2223	DAZ-associated protein 1-like isoform X2	11.2222	10.5539	√
D11:24728914	intergenic;GhM_D11G2207(dist=15272),GhM_D11G2208(dist=6451)	T	TC	0.216	GhM_D11G2224	Alpha/beta-Hydrolases superfamily protein, putative	11.2222	10.5539	√
D11:24728914	intergenic;GhM_D11G2207(dist=15272),GhM_D11G2208(dist=6451)	T	TC	0.216	GhM_D11G2225	transcription factor HEC2	11.2222	10.5539	√
D11:24728914	intergenic;GhM_D11G2207(dist=15272),GhM_D11G2208(dist=6451)	T	TC	0.216	GhM_D11G2226	protein RALF-like 34	11.2222	10.5539	√
D11:24728958	intergenic;GhM_D11G2207(dist=15317),GhM_D11G2208(dist=6374)	CTTGAGGTTATATGTGTTTAGGCAAATTGTCAAA	C	0.211	GhM_D11G2199	uncharacterized protein LOC105803896 isoform X1	12.4063	11.9379	√
D11:24728958	intergenic;GhM_D11G2207(dist=15317),GhM_D11G2208(dist=6374)	CTTGAGGTTATATGTGTTTAGGCAAATTGTCAAA	C	0.211	GhM_D11G2200	Unknown	12.4063	11.9379	√
D11:24728958	intergenic;GhM_D11G2207(dist=15317),GhM_D11G2208(dist=6374)	CTTGAGGTTATATGTGTTTAGGCAAATTGTCAAA	C	0.211	GhM_D11G2201	hypothetical protein B456_007G211200	12.4063	11.9379
D11:24728958	intergenic;GhM_D11G2207(dist=15317),GhM_D11G2208(dist=6374)	CTTGAGGTTATATGTGTTTAGGCAAATTGTCAAA	C	0.211	GhM_D11G2202	uncharacterized protein LOC105803897	12.4063	11.9379	√
D11:24728958	intergenic;GhM_D11G2207(dist=15317),GhM_D11G2208(dist=6374)	CTTGAGGTTATATGTGTTTAGGCAAATTGTCAAA	C	0.211	GhM_D11G2203	uncharacterized protein LOC105803898 isoform X1	12.4063	11.9379	√	√
D11:24728958	intergenic;GhM_D11G2207(dist=15317),GhM_D11G2208(dist=6374)	CTTGAGGTTATATGTGTTTAGGCAAATTGTCAAA	C	0.211	GhM_D11G2204	patatin-like protein 5 isoform X1	12.4063	11.9379	√
D11:24728958	intergenic;GhM_D11G2207(dist=15317),GhM_D11G2208(dist=6374)	CTTGAGGTTATATGTGTTTAGGCAAATTGTCAAA	C	0.211	GhM_D11G2205	methionine aminopeptidase 1D, chloroplastic/mitochondrial	12.4063	11.9379	√	√
D11:24728958	intergenic;GhM_D11G2207(dist=15317),GhM_D11G2208(dist=6374)	CTTGAGGTTATATGTGTTTAGGCAAATTGTCAAA	C	0.211	GhM_D11G2206	cyclin-dependent kinase inhibitor 7-like isoform X2	12.4063	11.9379	√	√
D11:24728958	intergenic;GhM_D11G2207(dist=15317),GhM_D11G2208(dist=6374)	CTTGAGGTTATATGTGTTTAGGCAAATTGTCAAA	C	0.211	GhM_D11G2207	uncharacterized membrane protein At3g27390 isoform X2	12.4063	11.9379	√	√
D11:24728958	intergenic;GhM_D11G2207(dist=15317),GhM_D11G2208(dist=6374)	CTTGAGGTTATATGTGTTTAGGCAAATTGTCAAA	C	0.211	GhM_D11G2208	B3 domain-containing protein Os01g0234100-like isoform X1	12.4063	11.9379	√	√
D11:24728958	intergenic;GhM_D11G2207(dist=15317),GhM_D11G2208(dist=6374)	CTTGAGGTTATATGTGTTTAGGCAAATTGTCAAA	C	0.211	GhM_D11G2209	uncharacterized protein LOC105803907 isoform X2	12.4063	11.9379	√	√
D11:24728958	intergenic;GhM_D11G2207(dist=15317),GhM_D11G2208(dist=6374)	CTTGAGGTTATATGTGTTTAGGCAAATTGTCAAA	C	0.211	GhM_D11G2210	hypothetical protein F383_02490	12.4063	11.9379	√	√
D11:24728958	intergenic;GhM_D11G2207(dist=15317),GhM_D11G2208(dist=6374)	CTTGAGGTTATATGTGTTTAGGCAAATTGTCAAA	C	0.211	GhM_D11G2211	uncharacterized protein LOC105801065	12.4063	11.9379		√
D11:24728958	intergenic;GhM_D11G2207(dist=15317),GhM_D11G2208(dist=6374)	CTTGAGGTTATATGTGTTTAGGCAAATTGTCAAA	C	0.211	GhM_D11G2212	calmodulin-like protein 1	12.4063	11.9379	√	√
D11:24728958	intergenic;GhM_D11G2207(dist=15317),GhM_D11G2208(dist=6374)	CTTGAGGTTATATGTGTTTAGGCAAATTGTCAAA	C	0.211	GhM_D11G2213	multidrug and toxin extrusion protein 1-like	12.4063	11.9379	√	√
D11:24728958	intergenic;GhM_D11G2207(dist=15317),GhM_D11G2208(dist=6374)	CTTGAGGTTATATGTGTTTAGGCAAATTGTCAAA	C	0.211	GhM_D11G2214	pentatricopeptide repeat-containing protein At3g16610-like	12.4063	11.9379	√	√
D11:24728958	intergenic;GhM_D11G2207(dist=15317),GhM_D11G2208(dist=6374)	CTTGAGGTTATATGTGTTTAGGCAAATTGTCAAA	C	0.211	GhM_D11G2215	red chlorophyll catabolite reductase, chloroplastic isoform X1	12.4063	11.9379	√	√
D11:24728958	intergenic;GhM_D11G2207(dist=15317),GhM_D11G2208(dist=6374)	CTTGAGGTTATATGTGTTTAGGCAAATTGTCAAA	C	0.211	GhM_D11G2216	hypothetical protein B456_006G052400, partial	12.4063	11.9379	√	√
D11:24728958	intergenic;GhM_D11G2207(dist=15317),GhM_D11G2208(dist=6374)	CTTGAGGTTATATGTGTTTAGGCAAATTGTCAAA	C	0.211	GhM_D11G2217	hypothetical protein B456_007G212900	12.4063	11.9379	√
D11:24728958	intergenic;GhM_D11G2207(dist=15317),GhM_D11G2208(dist=6374)	CTTGAGGTTATATGTGTTTAGGCAAATTGTCAAA	C	0.211	GhM_D11G2218	hypothetical protein B456_007G213000, partial	12.4063	11.9379	√	√
D11:24728958	intergenic;GhM_D11G2207(dist=15317),GhM_D11G2208(dist=6374)	CTTGAGGTTATATGTGTTTAGGCAAATTGTCAAA	C	0.211	GhM_D11G2219	uncharacterized protein LOC105803915 isoform X2	12.4063	11.9379	√	√
D11:24728958	intergenic;GhM_D11G2207(dist=15317),GhM_D11G2208(dist=6374)	CTTGAGGTTATATGTGTTTAGGCAAATTGTCAAA	C	0.211	GhM_D11G2220	CLK4-associating serine/arginine rich protein	12.4063	11.9379	√	√
D11:24728958	intergenic;GhM_D11G2207(dist=15317),GhM_D11G2208(dist=6374)	CTTGAGGTTATATGTGTTTAGGCAAATTGTCAAA	C	0.211	GhM_D11G2221	uncharacterized protein LOC105803917	12.4063	11.9379	√
D11:24728958	intergenic;GhM_D11G2207(dist=15317),GhM_D11G2208(dist=6374)	CTTGAGGTTATATGTGTTTAGGCAAATTGTCAAA	C	0.211	GhM_D11G2222	zeaxanthin epoxidase, chloroplastic	12.4063	11.9379	√
D11:24728958	intergenic;GhM_D11G2207(dist=15317),GhM_D11G2208(dist=6374)	CTTGAGGTTATATGTGTTTAGGCAAATTGTCAAA	C	0.211	GhM_D11G2223	DAZ-associated protein 1-like isoform X2	12.4063	11.9379	√
D11:24728958	intergenic;GhM_D11G2207(dist=15317),GhM_D11G2208(dist=6374)	CTTGAGGTTATATGTGTTTAGGCAAATTGTCAAA	C	0.211	GhM_D11G2224	Alpha/beta-Hydrolases superfamily protein, putative	12.4063	11.9379	√
D11:24728958	intergenic;GhM_D11G2207(dist=15317),GhM_D11G2208(dist=6374)	CTTGAGGTTATATGTGTTTAGGCAAATTGTCAAA	C	0.211	GhM_D11G2225	transcription factor HEC2	12.4063	11.9379	√
D11:24728958	intergenic;GhM_D11G2207(dist=15317),GhM_D11G2208(dist=6374)	CTTGAGGTTATATGTGTTTAGGCAAATTGTCAAA	C	0.211	GhM_D11G2226	protein RALF-like 34	12.4063	11.9379	√
D11:24729195	intergenic;GhM_D11G2207(dist=15553),GhM_D11G2208(dist=6170)	A	AT	0.216	GhM_D11G2199	uncharacterized protein LOC105803896 isoform X1	10.8069	10.4915	√
D11:24729195	intergenic;GhM_D11G2207(dist=15553),GhM_D11G2208(dist=6170)	A	AT	0.216	GhM_D11G2200	Unknown	10.8069	10.4915	√
D11:24729195	intergenic;GhM_D11G2207(dist=15553),GhM_D11G2208(dist=6170)	A	AT	0.216	GhM_D11G2201	hypothetical protein B456_007G211200	10.8069	10.4915
D11:24729195	intergenic;GhM_D11G2207(dist=15553),GhM_D11G2208(dist=6170)	A	AT	0.216	GhM_D11G2202	uncharacterized protein LOC105803897	10.8069	10.4915	√
D11:24729195	intergenic;GhM_D11G2207(dist=15553),GhM_D11G2208(dist=6170)	A	AT	0.216	GhM_D11G2203	uncharacterized protein LOC105803898 isoform X1	10.8069	10.4915	√	√
D11:24729195	intergenic;GhM_D11G2207(dist=15553),GhM_D11G2208(dist=6170)	A	AT	0.216	GhM_D11G2204	patatin-like protein 5 isoform X1	10.8069	10.4915	√
D11:24729195	intergenic;GhM_D11G2207(dist=15553),GhM_D11G2208(dist=6170)	A	AT	0.216	GhM_D11G2205	methionine aminopeptidase 1D, chloroplastic/mitochondrial	10.8069	10.4915	√	√
D11:24729195	intergenic;GhM_D11G2207(dist=15553),GhM_D11G2208(dist=6170)	A	AT	0.216	GhM_D11G2206	cyclin-dependent kinase inhibitor 7-like isoform X2	10.8069	10.4915	√	√
D11:24729195	intergenic;GhM_D11G2207(dist=15553),GhM_D11G2208(dist=6170)	A	AT	0.216	GhM_D11G2207	uncharacterized membrane protein At3g27390 isoform X2	10.8069	10.4915	√	√
D11:24729195	intergenic;GhM_D11G2207(dist=15553),GhM_D11G2208(dist=6170)	A	AT	0.216	GhM_D11G2208	B3 domain-containing protein Os01g0234100-like isoform X1	10.8069	10.4915	√	√
D11:24729195	intergenic;GhM_D11G2207(dist=15553),GhM_D11G2208(dist=6170)	A	AT	0.216	GhM_D11G2209	uncharacterized protein LOC105803907 isoform X2	10.8069	10.4915	√	√
D11:24729195	intergenic;GhM_D11G2207(dist=15553),GhM_D11G2208(dist=6170)	A	AT	0.216	GhM_D11G2210	hypothetical protein F383_02490	10.8069	10.4915	√	√
D11:24729195	intergenic;GhM_D11G2207(dist=15553),GhM_D11G2208(dist=6170)	A	AT	0.216	GhM_D11G2211	uncharacterized protein LOC105801065	10.8069	10.4915		√
D11:24729195	intergenic;GhM_D11G2207(dist=15553),GhM_D11G2208(dist=6170)	A	AT	0.216	GhM_D11G2212	calmodulin-like protein 1	10.8069	10.4915	√	√
D11:24729195	intergenic;GhM_D11G2207(dist=15553),GhM_D11G2208(dist=6170)	A	AT	0.216	GhM_D11G2213	multidrug and toxin extrusion protein 1-like	10.8069	10.4915	√	√
D11:24729195	intergenic;GhM_D11G2207(dist=15553),GhM_D11G2208(dist=6170)	A	AT	0.216	GhM_D11G2214	pentatricopeptide repeat-containing protein At3g16610-like	10.8069	10.4915	√	√
D11:24729195	intergenic;GhM_D11G2207(dist=15553),GhM_D11G2208(dist=6170)	A	AT	0.216	GhM_D11G2215	red chlorophyll catabolite reductase, chloroplastic isoform X1	10.8069	10.4915	√	√
D11:24729195	intergenic;GhM_D11G2207(dist=15553),GhM_D11G2208(dist=6170)	A	AT	0.216	GhM_D11G2216	hypothetical protein B456_006G052400, partial	10.8069	10.4915	√	√
D11:24729195	intergenic;GhM_D11G2207(dist=15553),GhM_D11G2208(dist=6170)	A	AT	0.216	GhM_D11G2217	hypothetical protein B456_007G212900	10.8069	10.4915	√
D11:24729195	intergenic;GhM_D11G2207(dist=15553),GhM_D11G2208(dist=6170)	A	AT	0.216	GhM_D11G2218	hypothetical protein B456_007G213000, partial	10.8069	10.4915	√	√
D11:24729195	intergenic;GhM_D11G2207(dist=15553),GhM_D11G2208(dist=6170)	A	AT	0.216	GhM_D11G2219	uncharacterized protein LOC105803915 isoform X2	10.8069	10.4915	√	√
D11:24729195	intergenic;GhM_D11G2207(dist=15553),GhM_D11G2208(dist=6170)	A	AT	0.216	GhM_D11G2220	CLK4-associating serine/arginine rich protein	10.8069	10.4915	√	√
D11:24729195	intergenic;GhM_D11G2207(dist=15553),GhM_D11G2208(dist=6170)	A	AT	0.216	GhM_D11G2221	uncharacterized protein LOC105803917	10.8069	10.4915	√
D11:24729195	intergenic;GhM_D11G2207(dist=15553),GhM_D11G2208(dist=6170)	A	AT	0.216	GhM_D11G2222	zeaxanthin epoxidase, chloroplastic	10.8069	10.4915	√
D11:24729195	intergenic;GhM_D11G2207(dist=15553),GhM_D11G2208(dist=6170)	A	AT	0.216	GhM_D11G2223	DAZ-associated protein 1-like isoform X2	10.8069	10.4915	√
D11:24729195	intergenic;GhM_D11G2207(dist=15553),GhM_D11G2208(dist=6170)	A	AT	0.216	GhM_D11G2224	Alpha/beta-Hydrolases superfamily protein, putative	10.8069	10.4915	√
D11:24729195	intergenic;GhM_D11G2207(dist=15553),GhM_D11G2208(dist=6170)	A	AT	0.216	GhM_D11G2225	transcription factor HEC2	10.8069	10.4915	√
D11:24729195	intergenic;GhM_D11G2207(dist=15553),GhM_D11G2208(dist=6170)	A	AT	0.216	GhM_D11G2226	protein RALF-like 34	10.8069	10.4915	√
D11:24732056	intergenic;GhM_D11G2207(dist=18415),GhM_D11G2208(dist=3306)	TTTG	T	0.212	GhM_D11G2199	uncharacterized protein LOC105803896 isoform X1	10.2612	9.86173	√
D11:24732056	intergenic;GhM_D11G2207(dist=18415),GhM_D11G2208(dist=3306)	TTTG	T	0.212	GhM_D11G2200	Unknown	10.2612	9.86173	√
D11:24732056	intergenic;GhM_D11G2207(dist=18415),GhM_D11G2208(dist=3306)	TTTG	T	0.212	GhM_D11G2201	hypothetical protein B456_007G211200	10.2612	9.86173
D11:24732056	intergenic;GhM_D11G2207(dist=18415),GhM_D11G2208(dist=3306)	TTTG	T	0.212	GhM_D11G2202	uncharacterized protein LOC105803897	10.2612	9.86173	√
D11:24732056	intergenic;GhM_D11G2207(dist=18415),GhM_D11G2208(dist=3306)	TTTG	T	0.212	GhM_D11G2203	uncharacterized protein LOC105803898 isoform X1	10.2612	9.86173	√	√
D11:24732056	intergenic;GhM_D11G2207(dist=18415),GhM_D11G2208(dist=3306)	TTTG	T	0.212	GhM_D11G2204	patatin-like protein 5 isoform X1	10.2612	9.86173	√
D11:24732056	intergenic;GhM_D11G2207(dist=18415),GhM_D11G2208(dist=3306)	TTTG	T	0.212	GhM_D11G2205	methionine aminopeptidase 1D, chloroplastic/mitochondrial	10.2612	9.86173	√	√
D11:24732056	intergenic;GhM_D11G2207(dist=18415),GhM_D11G2208(dist=3306)	TTTG	T	0.212	GhM_D11G2206	cyclin-dependent kinase inhibitor 7-like isoform X2	10.2612	9.86173	√	√
D11:24732056	intergenic;GhM_D11G2207(dist=18415),GhM_D11G2208(dist=3306)	TTTG	T	0.212	GhM_D11G2207	uncharacterized membrane protein At3g27390 isoform X2	10.2612	9.86173	√	√
D11:24732056	intergenic;GhM_D11G2207(dist=18415),GhM_D11G2208(dist=3306)	TTTG	T	0.212	GhM_D11G2208	B3 domain-containing protein Os01g0234100-like isoform X1	10.2612	9.86173	√	√
D11:24732056	intergenic;GhM_D11G2207(dist=18415),GhM_D11G2208(dist=3306)	TTTG	T	0.212	GhM_D11G2209	uncharacterized protein LOC105803907 isoform X2	10.2612	9.86173	√	√
D11:24732056	intergenic;GhM_D11G2207(dist=18415),GhM_D11G2208(dist=3306)	TTTG	T	0.212	GhM_D11G2210	hypothetical protein F383_02490	10.2612	9.86173	√	√
D11:24732056	intergenic;GhM_D11G2207(dist=18415),GhM_D11G2208(dist=3306)	TTTG	T	0.212	GhM_D11G2211	uncharacterized protein LOC105801065	10.2612	9.86173		√
D11:24732056	intergenic;GhM_D11G2207(dist=18415),GhM_D11G2208(dist=3306)	TTTG	T	0.212	GhM_D11G2212	calmodulin-like protein 1	10.2612	9.86173	√	√
D11:24732056	intergenic;GhM_D11G2207(dist=18415),GhM_D11G2208(dist=3306)	TTTG	T	0.212	GhM_D11G2213	multidrug and toxin extrusion protein 1-like	10.2612	9.86173	√	√
D11:24732056	intergenic;GhM_D11G2207(dist=18415),GhM_D11G2208(dist=3306)	TTTG	T	0.212	GhM_D11G2214	pentatricopeptide repeat-containing protein At3g16610-like	10.2612	9.86173	√	√
D11:24732056	intergenic;GhM_D11G2207(dist=18415),GhM_D11G2208(dist=3306)	TTTG	T	0.212	GhM_D11G2215	red chlorophyll catabolite reductase, chloroplastic isoform X1	10.2612	9.86173	√	√
D11:24732056	intergenic;GhM_D11G2207(dist=18415),GhM_D11G2208(dist=3306)	TTTG	T	0.212	GhM_D11G2216	hypothetical protein B456_006G052400, partial	10.2612	9.86173	√	√
D11:24732056	intergenic;GhM_D11G2207(dist=18415),GhM_D11G2208(dist=3306)	TTTG	T	0.212	GhM_D11G2217	hypothetical protein B456_007G212900	10.2612	9.86173	√
D11:24732056	intergenic;GhM_D11G2207(dist=18415),GhM_D11G2208(dist=3306)	TTTG	T	0.212	GhM_D11G2218	hypothetical protein B456_007G213000, partial	10.2612	9.86173	√	√
D11:24732056	intergenic;GhM_D11G2207(dist=18415),GhM_D11G2208(dist=3306)	TTTG	T	0.212	GhM_D11G2219	uncharacterized protein LOC105803915 isoform X2	10.2612	9.86173	√	√
D11:24732056	intergenic;GhM_D11G2207(dist=18415),GhM_D11G2208(dist=3306)	TTTG	T	0.212	GhM_D11G2220	CLK4-associating serine/arginine rich protein	10.2612	9.86173	√	√
D11:24732056	intergenic;GhM_D11G2207(dist=18415),GhM_D11G2208(dist=3306)	TTTG	T	0.212	GhM_D11G2221	uncharacterized protein LOC105803917	10.2612	9.86173	√
D11:24732056	intergenic;GhM_D11G2207(dist=18415),GhM_D11G2208(dist=3306)	TTTG	T	0.212	GhM_D11G2222	zeaxanthin epoxidase, chloroplastic	10.2612	9.86173	√
D11:24732056	intergenic;GhM_D11G2207(dist=18415),GhM_D11G2208(dist=3306)	TTTG	T	0.212	GhM_D11G2223	DAZ-associated protein 1-like isoform X2	10.2612	9.86173	√
D11:24732056	intergenic;GhM_D11G2207(dist=18415),GhM_D11G2208(dist=3306)	TTTG	T	0.212	GhM_D11G2224	Alpha/beta-Hydrolases superfamily protein, putative	10.2612	9.86173	√
D11:24732056	intergenic;GhM_D11G2207(dist=18415),GhM_D11G2208(dist=3306)	TTTG	T	0.212	GhM_D11G2225	transcription factor HEC2	10.2612	9.86173	√
D11:24732056	intergenic;GhM_D11G2207(dist=18415),GhM_D11G2208(dist=3306)	TTTG	T	0.212	GhM_D11G2226	protein RALF-like 34	10.2612	9.86173	√
D11:24732056	intergenic;GhM_D11G2207(dist=18415),GhM_D11G2208(dist=3306)	TTTG	T	0.212	GhM_D11G2227	mitogen-activated protein kinase kinase kinase YODA-like	10.2612	9.86173	√
D11:24739860	intronic;GhM_D11G2208	T	TCGCTTTCC	0.144	GhM_D11G2200	Unknown	6.06288	6.26776	√
D11:24739860	intronic;GhM_D11G2208	T	TCGCTTTCC	0.144	GhM_D11G2201	hypothetical protein B456_007G211200	6.06288	6.26776
D11:24739860	intronic;GhM_D11G2208	T	TCGCTTTCC	0.144	GhM_D11G2202	uncharacterized protein LOC105803897	6.06288	6.26776	√
D11:24739860	intronic;GhM_D11G2208	T	TCGCTTTCC	0.144	GhM_D11G2203	uncharacterized protein LOC105803898 isoform X1	6.06288	6.26776	√	√
D11:24739860	intronic;GhM_D11G2208	T	TCGCTTTCC	0.144	GhM_D11G2204	patatin-like protein 5 isoform X1	6.06288	6.26776	√
D11:24739860	intronic;GhM_D11G2208	T	TCGCTTTCC	0.144	GhM_D11G2205	methionine aminopeptidase 1D, chloroplastic/mitochondrial	6.06288	6.26776	√	√
D11:24739860	intronic;GhM_D11G2208	T	TCGCTTTCC	0.144	GhM_D11G2206	cyclin-dependent kinase inhibitor 7-like isoform X2	6.06288	6.26776	√	√
D11:24739860	intronic;GhM_D11G2208	T	TCGCTTTCC	0.144	GhM_D11G2207	uncharacterized membrane protein At3g27390 isoform X2	6.06288	6.26776	√	√
D11:24739860	intronic;GhM_D11G2208	T	TCGCTTTCC	0.144	GhM_D11G2208	B3 domain-containing protein Os01g0234100-like isoform X1	6.06288	6.26776	√	√
D11:24739860	intronic;GhM_D11G2208	T	TCGCTTTCC	0.144	GhM_D11G2209	uncharacterized protein LOC105803907 isoform X2	6.06288	6.26776	√	√
D11:24739860	intronic;GhM_D11G2208	T	TCGCTTTCC	0.144	GhM_D11G2210	hypothetical protein F383_02490	6.06288	6.26776	√	√
D11:24739860	intronic;GhM_D11G2208	T	TCGCTTTCC	0.144	GhM_D11G2211	uncharacterized protein LOC105801065	6.06288	6.26776		√
D11:24739860	intronic;GhM_D11G2208	T	TCGCTTTCC	0.144	GhM_D11G2212	calmodulin-like protein 1	6.06288	6.26776	√	√
D11:24739860	intronic;GhM_D11G2208	T	TCGCTTTCC	0.144	GhM_D11G2213	multidrug and toxin extrusion protein 1-like	6.06288	6.26776	√	√
D11:24739860	intronic;GhM_D11G2208	T	TCGCTTTCC	0.144	GhM_D11G2214	pentatricopeptide repeat-containing protein At3g16610-like	6.06288	6.26776	√	√
D11:24739860	intronic;GhM_D11G2208	T	TCGCTTTCC	0.144	GhM_D11G2215	red chlorophyll catabolite reductase, chloroplastic isoform X1	6.06288	6.26776	√	√
D11:24739860	intronic;GhM_D11G2208	T	TCGCTTTCC	0.144	GhM_D11G2216	hypothetical protein B456_006G052400, partial	6.06288	6.26776	√	√
D11:24739860	intronic;GhM_D11G2208	T	TCGCTTTCC	0.144	GhM_D11G2217	hypothetical protein B456_007G212900	6.06288	6.26776	√
D11:24739860	intronic;GhM_D11G2208	T	TCGCTTTCC	0.144	GhM_D11G2218	hypothetical protein B456_007G213000, partial	6.06288	6.26776	√	√
D11:24739860	intronic;GhM_D11G2208	T	TCGCTTTCC	0.144	GhM_D11G2219	uncharacterized protein LOC105803915 isoform X2	6.06288	6.26776	√	√
D11:24739860	intronic;GhM_D11G2208	T	TCGCTTTCC	0.144	GhM_D11G2220	CLK4-associating serine/arginine rich protein	6.06288	6.26776	√	√
D11:24739860	intronic;GhM_D11G2208	T	TCGCTTTCC	0.144	GhM_D11G2221	uncharacterized protein LOC105803917	6.06288	6.26776	√
D11:24739860	intronic;GhM_D11G2208	T	TCGCTTTCC	0.144	GhM_D11G2222	zeaxanthin epoxidase, chloroplastic	6.06288	6.26776	√
D11:24739860	intronic;GhM_D11G2208	T	TCGCTTTCC	0.144	GhM_D11G2223	DAZ-associated protein 1-like isoform X2	6.06288	6.26776	√
D11:24739860	intronic;GhM_D11G2208	T	TCGCTTTCC	0.144	GhM_D11G2224	Alpha/beta-Hydrolases superfamily protein, putative	6.06288	6.26776	√
D11:24739860	intronic;GhM_D11G2208	T	TCGCTTTCC	0.144	GhM_D11G2225	transcription factor HEC2	6.06288	6.26776	√
D11:24739860	intronic;GhM_D11G2208	T	TCGCTTTCC	0.144	GhM_D11G2226	protein RALF-like 34	6.06288	6.26776	√
D11:24739860	intronic;GhM_D11G2208	T	TCGCTTTCC	0.144	GhM_D11G2227	mitogen-activated protein kinase kinase kinase YODA-like	6.06288	6.26776	√
D11:24739860	intronic;GhM_D11G2208	T	TCGCTTTCC	0.144	GhM_D11G2228	uncharacterized protein LOC105803924	6.06288	6.26776	√
D11:24739860	intronic;GhM_D11G2208	T	TCGCTTTCC	0.144	GhM_D11G2229	subtilisin-like protease SBT1.7	6.06288	6.26776	√
D11:24740068	intronic;GhM_D11G2208	C	CAGA	0.212	GhM_D11G2200	Unknown	9.28919	8.70134	√
D11:24740068	intronic;GhM_D11G2208	C	CAGA	0.212	GhM_D11G2201	hypothetical protein B456_007G211200	9.28919	8.70134
D11:24740068	intronic;GhM_D11G2208	C	CAGA	0.212	GhM_D11G2202	uncharacterized protein LOC105803897	9.28919	8.70134	√
D11:24740068	intronic;GhM_D11G2208	C	CAGA	0.212	GhM_D11G2203	uncharacterized protein LOC105803898 isoform X1	9.28919	8.70134	√	√
D11:24740068	intronic;GhM_D11G2208	C	CAGA	0.212	GhM_D11G2204	patatin-like protein 5 isoform X1	9.28919	8.70134	√
D11:24740068	intronic;GhM_D11G2208	C	CAGA	0.212	GhM_D11G2205	methionine aminopeptidase 1D, chloroplastic/mitochondrial	9.28919	8.70134	√	√
D11:24740068	intronic;GhM_D11G2208	C	CAGA	0.212	GhM_D11G2206	cyclin-dependent kinase inhibitor 7-like isoform X2	9.28919	8.70134	√	√
D11:24740068	intronic;GhM_D11G2208	C	CAGA	0.212	GhM_D11G2207	uncharacterized membrane protein At3g27390 isoform X2	9.28919	8.70134	√	√
D11:24740068	intronic;GhM_D11G2208	C	CAGA	0.212	GhM_D11G2208	B3 domain-containing protein Os01g0234100-like isoform X1	9.28919	8.70134	√	√
D11:24740068	intronic;GhM_D11G2208	C	CAGA	0.212	GhM_D11G2209	uncharacterized protein LOC105803907 isoform X2	9.28919	8.70134	√	√
D11:24740068	intronic;GhM_D11G2208	C	CAGA	0.212	GhM_D11G2210	hypothetical protein F383_02490	9.28919	8.70134	√	√
D11:24740068	intronic;GhM_D11G2208	C	CAGA	0.212	GhM_D11G2211	uncharacterized protein LOC105801065	9.28919	8.70134		√
D11:24740068	intronic;GhM_D11G2208	C	CAGA	0.212	GhM_D11G2212	calmodulin-like protein 1	9.28919	8.70134	√	√
D11:24740068	intronic;GhM_D11G2208	C	CAGA	0.212	GhM_D11G2213	multidrug and toxin extrusion protein 1-like	9.28919	8.70134	√	√
D11:24740068	intronic;GhM_D11G2208	C	CAGA	0.212	GhM_D11G2214	pentatricopeptide repeat-containing protein At3g16610-like	9.28919	8.70134	√	√
D11:24740068	intronic;GhM_D11G2208	C	CAGA	0.212	GhM_D11G2215	red chlorophyll catabolite reductase, chloroplastic isoform X1	9.28919	8.70134	√	√
D11:24740068	intronic;GhM_D11G2208	C	CAGA	0.212	GhM_D11G2216	hypothetical protein B456_006G052400, partial	9.28919	8.70134	√	√
[truncated: 2,569 more rows]

## Sheet: 2 FS
Supplementary Data File 3 List of the significantly associated structural variations and genes for fiber strength (FS)
Position	Category	Reference	Alternate	MAF	Gene ID	Annotation	-log10(P)		With expression	With structural variations
							FS_mean	FS_BLUP
A01:23560117	intergenic;GhM_A01G1247(dist=1694),GhM_A01G1248(dist=40153)	AAC	A	0.339	GhM_A01G1240	basic pentacysteine6 -like protein	-	5.5683
A01:23560117	intergenic;GhM_A01G1247(dist=1694),GhM_A01G1248(dist=40153)	AAC	A	0.339	GhM_A01G1241	hypothetical protein F383_14600	-	5.5683
A01:23560117	intergenic;GhM_A01G1247(dist=1694),GhM_A01G1248(dist=40153)	AAC	A	0.339	GhM_A01G1242	galactose oxidase-like	-	5.5683
A01:23560117	intergenic;GhM_A01G1247(dist=1694),GhM_A01G1248(dist=40153)	AAC	A	0.339	GhM_A01G1243	hypothetical protein F383_19192	-	5.5683
A01:23560117	intergenic;GhM_A01G1247(dist=1694),GhM_A01G1248(dist=40153)	AAC	A	0.339	GhM_A01G1244	Xylose operon regulatory	-	5.5683
A01:23560117	intergenic;GhM_A01G1247(dist=1694),GhM_A01G1248(dist=40153)	AAC	A	0.339	GhM_A01G1245	hypothetical protein B456_009G197000	-	5.5683
A01:23560117	intergenic;GhM_A01G1247(dist=1694),GhM_A01G1248(dist=40153)	AAC	A	0.339	GhM_A01G1246	Microspherule 1	-	5.5683
A01:23560117	intergenic;GhM_A01G1247(dist=1694),GhM_A01G1248(dist=40153)	AAC	A	0.339	GhM_A01G1247	Unknown	-	5.5683
A01:23560117	intergenic;GhM_A01G1247(dist=1694),GhM_A01G1248(dist=40153)	AAC	A	0.339	GhM_A01G1248	uncharacterized protein LOC105774253	-	5.5683
A01:23560117	intergenic;GhM_A01G1247(dist=1694),GhM_A01G1248(dist=40153)	AAC	A	0.339	GhM_A01G1249	Unknown	-	5.5683
A01:23560117	intergenic;GhM_A01G1247(dist=1694),GhM_A01G1248(dist=40153)	AAC	A	0.339	GhM_A01G1250	S-type anion channel SLAH4-like	-	5.5683
A01:23560117	intergenic;GhM_A01G1247(dist=1694),GhM_A01G1248(dist=40153)	AAC	A	0.339	GhM_A01G1251	Unknown	-	5.5683
A01:23560117	intergenic;GhM_A01G1247(dist=1694),GhM_A01G1248(dist=40153)	AAC	A	0.339	GhM_A01G1252	replication factor C subunit 5	-	5.5683
A01:23560117	intergenic;GhM_A01G1247(dist=1694),GhM_A01G1248(dist=40153)	AAC	A	0.339	GhM_A01G1253	Replication factor C / DNA polymerase III gamma-tau subunit	-	5.5683
A01:38587706	intergenic;GhM_A01G1459(dist=904604),GhM_A01G1460(dist=44907)	AT	A	0.294	GhM_A01G1460	exocyst complex component EXO70B1-like	-	5.71109
A01:38587706	intergenic;GhM_A01G1459(dist=904604),GhM_A01G1460(dist=44907)	AT	A	0.294	GhM_A01G1461	hypothetical protein B456_002G141900	-	5.71109
A02:23314126	intergenic;GhM_A02G0998(dist=48215),GhM_A02G0999(dist=105516)	T	TA	0.253	GhM_A02G0998	Protein argonaute 4 -like protein	-	6.01576
A02:23314126	intergenic;GhM_A02G0998(dist=48215),GhM_A02G0999(dist=105516)	T	TA	0.253	GhM_A02G0999	hypothetical protein POPTR_0003s08130g [Populus trichocarpa]	-	6.01576
A02:23314126	intergenic;GhM_A02G0998(dist=48215),GhM_A02G0999(dist=105516)	T	TA	0.253	GhM_A02G1000	Conserved oligomeric Golgi complex subunit 4 -like protein	-	6.01576
A06:22294049	intergenic;GhM_A06G0949(dist=55488),GhM_A06G0950(dist=88952)	TA	T	0.226	GhM_A06G0947	Unknown	6.16657	7.39986		√
A06:22294049	intergenic;GhM_A06G0949(dist=55488),GhM_A06G0950(dist=88952)	TA	T	0.226	GhM_A06G0948	hypothetical protein B456_010G091300, partial	6.16657	7.39986	√	√
A06:22294049	intergenic;GhM_A06G0949(dist=55488),GhM_A06G0950(dist=88952)	TA	T	0.226	GhM_A06G0949	Unknown	6.16657	7.39986	√
A06:22294049	intergenic;GhM_A06G0949(dist=55488),GhM_A06G0950(dist=88952)	TA	T	0.226	GhM_A06G0950	Unknown	6.16657	7.39986		√
A06:22294049	intergenic;GhM_A06G0949(dist=55488),GhM_A06G0950(dist=88952)	TA	T	0.226	GhM_A06G0951	3-oxoacyl-[acyl-carrier-protein] synthase II, chloroplastic	6.16657	7.39986	√	√
A06:22294049	intergenic;GhM_A06G0949(dist=55488),GhM_A06G0950(dist=88952)	TA	T	0.226	GhM_A06G0952	3-oxoacyl-[acyl-carrier-protein] synthase II, chloroplastic	6.16657	7.39986	√	√
A06:22294049	intergenic;GhM_A06G0949(dist=55488),GhM_A06G0950(dist=88952)	TA	T	0.226	GhM_A06G0953	uncharacterized protein LOC105774503	6.16657	7.39986	√	√
A06:22294049	intergenic;GhM_A06G0949(dist=55488),GhM_A06G0950(dist=88952)	TA	T	0.226	GhM_A06G0954	respiratory burst oxidase homolog protein E	6.16657	7.39986
A06:22294049	intergenic;GhM_A06G0949(dist=55488),GhM_A06G0950(dist=88952)	TA	T	0.226	GhM_A06G0955	adrenodoxin-like protein 2, mitochondrial	6.16657	7.39986	√
A06:22294049	intergenic;GhM_A06G0949(dist=55488),GhM_A06G0950(dist=88952)	TA	T	0.226	GhM_A06G0956	Auxin-induced 15A	6.16657	7.39986	√
A06:22294049	intergenic;GhM_A06G0949(dist=55488),GhM_A06G0950(dist=88952)	TA	T	0.226	GhM_A06G0957	Xylose operon regulatory	6.16657	7.39986
A06:70427956	intergenic;GhM_A06G1459(dist=192095),GhM_A06G1460(dist=189493)	CTATCTATTATTATAT	C	0.284	GhM_A06G1459	uncharacterized protein LOC105773531 isoform X1	5.47015	6.63717	√	√
A06:70427956	intergenic;GhM_A06G1459(dist=192095),GhM_A06G1460(dist=189493)	CTATCTATTATTATAT	C	0.284	GhM_A06G1460	beta-glucosidase 12-like	5.47015	6.63717	√
A06:70427956	intergenic;GhM_A06G1459(dist=192095),GhM_A06G1460(dist=189493)	CTATCTATTATTATAT	C	0.284	GhM_A06G1461	Uncharacterized protein F383_21470	5.47015	6.63717	√	√
A09:41694868	intergenic;GhM_A09G0679(dist=254103),GhM_A09G0680(dist=4758)	C	CCCT	0.25	GhM_A09G0679	hypothetical protein L484_000844	6.22939	9.36005
A09:41694868	intergenic;GhM_A09G0679(dist=254103),GhM_A09G0680(dist=4758)	C	CCCT	0.25	GhM_A09G0680	NADH dehydrogenase subunit 2 (chloroplast)	6.22939	9.36005	√
A09:41694868	intergenic;GhM_A09G0679(dist=254103),GhM_A09G0680(dist=4758)	C	CCCT	0.25	GhM_A09G0681	ribosomal protein S7, partial	6.22939	9.36005	√	√
A09:41694868	intergenic;GhM_A09G0679(dist=254103),GhM_A09G0680(dist=4758)	C	CCCT	0.25	GhM_A09G0682	hypothetical chloroplast RF21	6.22939	9.36005		√
A09:41694868	intergenic;GhM_A09G0679(dist=254103),GhM_A09G0680(dist=4758)	C	CCCT	0.25	GhM_A09G0683	NADH dehydrogenase subunit B	6.22939	9.36005	√	√
A10:115624611	exonic;GhM_A10G2869	TC	T	0.113	GhM_A10G2850	cucumisin-like	7.28344	7.54144		√
A10:115624611	exonic;GhM_A10G2869	TC	T	0.113	GhM_A10G2851	cucumisin-like	7.28344	7.54144	√	√
A10:115624611	exonic;GhM_A10G2869	TC	T	0.113	GhM_A10G2852	cucumisin-like	7.28344	7.54144	√	√
A10:115624611	exonic;GhM_A10G2869	TC	T	0.113	GhM_A10G2853	hypothetical protein B456_011G272400	7.28344	7.54144		√
A10:115624611	exonic;GhM_A10G2869	TC	T	0.113	GhM_A10G2854	hypothetical protein B456_011G273300	7.28344	7.54144	√	√
A10:115624611	exonic;GhM_A10G2869	TC	T	0.113	GhM_A10G2855	Adenylate kinase	7.28344	7.54144	√	√
A10:115624611	exonic;GhM_A10G2869	TC	T	0.113	GhM_A10G2856	uncharacterized protein LOC105788680 isoform X4	7.28344	7.54144	√	√
A10:115624611	exonic;GhM_A10G2869	TC	T	0.113	GhM_A10G2857	putative F-box protein At1g47790 isoform X2	7.28344	7.54144		√
A10:115624611	exonic;GhM_A10G2869	TC	T	0.113	GhM_A10G2858	F-box/kelch-repeat protein At3g06240-like isoform X1	7.28344	7.54144
A10:115624611	exonic;GhM_A10G2869	TC	T	0.113	GhM_A10G2859	hypothetical protein B456_011G276600	7.28344	7.54144	√	√
A10:115624611	exonic;GhM_A10G2869	TC	T	0.113	GhM_A10G2860	uncharacterized protein LOC105776029	7.28344	7.54144		√
A10:115624611	exonic;GhM_A10G2869	TC	T	0.113	GhM_A10G2861	uncharacterized protein LOC105778678	7.28344	7.54144	√	√
A10:115624611	exonic;GhM_A10G2869	TC	T	0.113	GhM_A10G2862	hypothetical protein B456_011G274000, partial	7.28344	7.54144	√	√
A10:115624611	exonic;GhM_A10G2869	TC	T	0.113	GhM_A10G2863	7-deoxyloganetic acid glucosyltransferase-like isoform X2	7.28344	7.54144	√	√
A10:115624611	exonic;GhM_A10G2869	TC	T	0.113	GhM_A10G2864	uncharacterized protein LOC105776572	7.28344	7.54144	√
A10:115624611	exonic;GhM_A10G2869	TC	T	0.113	GhM_A10G2865	7-deoxyloganetic acid glucosyltransferase-like	7.28344	7.54144		√
A10:115624611	exonic;GhM_A10G2869	TC	T	0.113	GhM_A10G2866	7-deoxyloganetic acid glucosyltransferase-like	7.28344	7.54144		√
A10:115624611	exonic;GhM_A10G2869	TC	T	0.113	GhM_A10G2867	uncharacterized protein LOC105776572	7.28344	7.54144	√	√
A10:115624611	exonic;GhM_A10G2869	TC	T	0.113	GhM_A10G2868	uncharacterized protein LOC105776571	7.28344	7.54144	√
A10:115624611	exonic;GhM_A10G2869	TC	T	0.113	GhM_A10G2869	Rop guanine nucleotide exchange factor 1 -like protein	7.28344	7.54144	√	√
A10:115624611	exonic;GhM_A10G2869	TC	T	0.113	GhM_A10G2870	F-box protein CPR30-like isoform X1	7.28344	7.54144	√
A10:115624611	exonic;GhM_A10G2869	TC	T	0.113	GhM_A10G2871	protein GUCD1 isoform X4	7.28344	7.54144	√
A10:115624611	exonic;GhM_A10G2869	TC	T	0.113	GhM_A10G2872	uncharacterized protein LOC105777251	7.28344	7.54144	√	√
A10:115624611	exonic;GhM_A10G2869	TC	T	0.113	GhM_A10G2873	UDP-glycosyltransferase 76F1-like	7.28344	7.54144	√	√
A10:115624611	exonic;GhM_A10G2869	TC	T	0.113	GhM_A10G2874	7-deoxyloganetic acid glucosyltransferase-like isoform X2	7.28344	7.54144	√	√
A10:115624611	exonic;GhM_A10G2869	TC	T	0.113	GhM_A10G2875	hypothetical protein B456_011G275800, partial	7.28344	7.54144		√
A10:115624611	exonic;GhM_A10G2869	TC	T	0.113	GhM_A10G2876	class I heat shock protein-like	7.28344	7.54144	√
A10:115624611	exonic;GhM_A10G2869	TC	T	0.113	GhM_A10G2877	Unknown	7.28344	7.54144		√
A10:115624611	exonic;GhM_A10G2869	TC	T	0.113	GhM_A10G2878	uncharacterized protein LOC105778678	7.28344	7.54144	√	√
A10:115624611	exonic;GhM_A10G2869	TC	T	0.113	GhM_A10G2879	putative replication factor C subunit 2	7.28344	7.54144	√
A10:115624611	exonic;GhM_A10G2869	TC	T	0.113	GhM_A10G2880	Unknown	7.28344	7.54144
A10:115624611	exonic;GhM_A10G2869	TC	T	0.113	GhM_A10G2881	uncharacterized protein LOC105776884	7.28344	7.54144	√
A10:115624611	exonic;GhM_A10G2869	TC	T	0.113	GhM_A10G2882	Transcription factor MYB44 -like protein	7.28344	7.54144	√
A10:115624611	exonic;GhM_A10G2869	TC	T	0.113	GhM_A10G2883	hypothetical protein B456_011G278600	7.28344	7.54144	√	√
A10:115624611	exonic;GhM_A10G2869	TC	T	0.113	GhM_A10G2884	Lysine histidine transporter 2 -like protein	7.28344	7.54144	√	√
A10:115624611	exonic;GhM_A10G2869	TC	T	0.113	GhM_A10G2885	Syntaxin-81 -like protein	7.28344	7.54144	√
A10:115624611	exonic;GhM_A10G2869	TC	T	0.113	GhM_A10G2886	hypothetical protein F383_10338	7.28344	7.54144	√
A10:115624611	exonic;GhM_A10G2869	TC	T	0.113	GhM_A10G2887	lim protein 2	7.28344	7.54144	√
A10:55877451	intergenic;GhM_A10G1421(dist=91602),GhM_A10G1422(dist=6712)	CA	C	0.408	GhM_A10G1419	Unknown	7.31301	-
A10:55877451	intergenic;GhM_A10G1421(dist=91602),GhM_A10G1422(dist=6712)	CA	C	0.408	GhM_A10G1420	37 kDa inner envelope membrane, chloroplastic	7.31301	-
A10:55877451	intergenic;GhM_A10G1421(dist=91602),GhM_A10G1422(dist=6712)	CA	C	0.408	GhM_A10G1421	calmodulin-like protein 8	7.31301	-
A10:55877451	intergenic;GhM_A10G1421(dist=91602),GhM_A10G1422(dist=6712)	CA	C	0.408	GhM_A10G1422	Unknown	7.31301	-
A10:55877451	intergenic;GhM_A10G1421(dist=91602),GhM_A10G1422(dist=6712)	CA	C	0.408	GhM_A10G1423	hypothetical protein F383_03505	7.31301	-
A10:55877451	intergenic;GhM_A10G1421(dist=91602),GhM_A10G1422(dist=6712)	CA	C	0.408	GhM_A10G1424	Unknown	7.31301	-
A10:63377479	intergenic;GhM_A10G1474(dist=81461),GhM_A10G1475(dist=242289)	AAAAAAAAT	A	0.152	GhM_A10G1472	uncharacterized protein LOC105775906	7.74875	8.60938	√
A10:63377479	intergenic;GhM_A10G1474(dist=81461),GhM_A10G1475(dist=242289)	AAAAAAAAT	A	0.152	GhM_A10G1473	Unknown	7.74875	8.60938	√
A10:63377479	intergenic;GhM_A10G1474(dist=81461),GhM_A10G1475(dist=242289)	AAAAAAAAT	A	0.152	GhM_A10G1474	pupal cuticle protein 36-like	7.74875	8.60938	√
A10:63377479	intergenic;GhM_A10G1474(dist=81461),GhM_A10G1475(dist=242289)	AAAAAAAAT	A	0.152	GhM_A10G1475	Uncharacterized protein TCM_020405	7.74875	8.60938
A11:56112249	upstream;GhM_A11G2463	TTTTCTCAATGAGAA	T	0.391	GhM_A11G2459	probable mannitol dehydrogenase	5.7116	5.58786
A11:56112249	upstream;GhM_A11G2463	TTTTCTCAATGAGAA	T	0.391	GhM_A11G2460	putative mannitol dehydrogenase	5.7116	5.58786	√
A11:56112249	upstream;GhM_A11G2463	TTTTCTCAATGAGAA	T	0.391	GhM_A11G2461	Unknown	5.7116	5.58786	√
A11:56112249	upstream;GhM_A11G2463	TTTTCTCAATGAGAA	T	0.391	GhM_A11G2462	Unknown	5.7116	5.58786
A11:56112249	upstream;GhM_A11G2463	TTTTCTCAATGAGAA	T	0.391	GhM_A11G2463	rhamnogalacturonate lyase B-like isoform X1	5.7116	5.58786	√	√
A11:56112249	upstream;GhM_A11G2463	TTTTCTCAATGAGAA	T	0.391	GhM_A11G2464	L-type lectin-domain containing receptor kinase IX.1-like	5.7116	5.58786	√	√
A11:56112249	upstream;GhM_A11G2463	TTTTCTCAATGAGAA	T	0.391	GhM_A11G2465	hypothetical protein B456_007G231400	5.7116	5.58786	√	√
A11:56112249	upstream;GhM_A11G2463	TTTTCTCAATGAGAA	T	0.391	GhM_A11G2466	L-type lectin-domain containing receptor kinase IX.1-like	5.7116	5.58786	√
A11:56112249	upstream;GhM_A11G2463	TTTTCTCAATGAGAA	T	0.391	GhM_A11G2467	L-type lectin-domain containing receptor kinase IX.1-like	5.7116	5.58786
A11:56112249	upstream;GhM_A11G2463	TTTTCTCAATGAGAA	T	0.391	GhM_A11G2468	L-type lectin-domain containing receptor kinase IX.1-like	5.7116	5.58786	√
A11:56112249	upstream;GhM_A11G2463	TTTTCTCAATGAGAA	T	0.391	GhM_A11G2469	L-type lectin-domain containing receptor kinase IX.1-like	5.7116	5.58786		√
A11:56112249	upstream;GhM_A11G2463	TTTTCTCAATGAGAA	T	0.391	GhM_A11G2470	L-type lectin-domain containing receptor kinase IX.1-like	5.7116	5.58786
A11:56112306	upstream;GhM_A11G2463	T	TCA	0.381	GhM_A11G2459	probable mannitol dehydrogenase	6.67378	6.271
A11:56112306	upstream;GhM_A11G2463	T	TCA	0.381	GhM_A11G2460	putative mannitol dehydrogenase	6.67378	6.271	√
A11:56112306	upstream;GhM_A11G2463	T	TCA	0.381	GhM_A11G2461	Unknown	6.67378	6.271	√
A11:56112306	upstream;GhM_A11G2463	T	TCA	0.381	GhM_A11G2462	Unknown	6.67378	6.271
A11:56112306	upstream;GhM_A11G2463	T	TCA	0.381	GhM_A11G2463	rhamnogalacturonate lyase B-like isoform X1	6.67378	6.271	√	√
A11:56112306	upstream;GhM_A11G2463	T	TCA	0.381	GhM_A11G2464	L-type lectin-domain containing receptor kinase IX.1-like	6.67378	6.271	√	√
A11:56112306	upstream;GhM_A11G2463	T	TCA	0.381	GhM_A11G2465	hypothetical protein B456_007G231400	6.67378	6.271	√	√
A11:56112306	upstream;GhM_A11G2463	T	TCA	0.381	GhM_A11G2466	L-type lectin-domain containing receptor kinase IX.1-like	6.67378	6.271	√
A11:56112306	upstream;GhM_A11G2463	T	TCA	0.381	GhM_A11G2467	L-type lectin-domain containing receptor kinase IX.1-like	6.67378	6.271
A11:56112306	upstream;GhM_A11G2463	T	TCA	0.381	GhM_A11G2468	L-type lectin-domain containing receptor kinase IX.1-like	6.67378	6.271	√
A11:56112306	upstream;GhM_A11G2463	T	TCA	0.381	GhM_A11G2469	L-type lectin-domain containing receptor kinase IX.1-like	6.67378	6.271		√
A11:56112306	upstream;GhM_A11G2463	T	TCA	0.381	GhM_A11G2470	L-type lectin-domain containing receptor kinase IX.1-like	6.67378	6.271
A11:74481344	upstream;downstream;GhM_A11G2671;GhM_A11G2670	GCATTT	G	0.26	GhM_A11G2669	uncharacterized protein LOC105771918	6.49254	6.84018
A11:74481344	upstream;downstream;GhM_A11G2671;GhM_A11G2670	GCATTT	G	0.26	GhM_A11G2670	ribosomal protein S18	6.49254	6.84018	√	√
A11:74481344	upstream;downstream;GhM_A11G2671;GhM_A11G2670	GCATTT	G	0.26	GhM_A11G2671	ribosomal protein L20	6.49254	6.84018	√	√
A11:74481344	upstream;downstream;GhM_A11G2671;GhM_A11G2670	GCATTT	G	0.26	GhM_A11G2672	uncharacterized protein LOC105785394 isoform X1	6.49254	6.84018	√
A12:48371186	intergenic;GhM_A12G1078(dist=286898),GhM_A12G1079(dist=14003)	A	AC	0.492	GhM_A12G1078	Leucine-rich repeat receptor-like serine/threonine-protein kinase BAM1	-	5.65848
A12:48371186	intergenic;GhM_A12G1078(dist=286898),GhM_A12G1079(dist=14003)	A	AC	0.492	GhM_A12G1079	Malate dehydrogenase	-	5.65848
A12:48371186	intergenic;GhM_A12G1078(dist=286898),GhM_A12G1079(dist=14003)	A	AC	0.492	GhM_A12G1080	hypothetical protein F383_27746	-	5.65848
A12:48371186	intergenic;GhM_A12G1078(dist=286898),GhM_A12G1079(dist=14003)	A	AC	0.492	GhM_A12G1081	Transcription factor bHLH19 -like protein	-	5.65848
A12:48371186	intergenic;GhM_A12G1078(dist=286898),GhM_A12G1079(dist=14003)	A	AC	0.492	GhM_A12G1082	hypothetical protein B456_008G087700	-	5.65848
A12:48371186	intergenic;GhM_A12G1078(dist=286898),GhM_A12G1079(dist=14003)	A	AC	0.492	GhM_A12G1083	hypothetical protein F383_15838	-	5.65848
A12:48371186	intergenic;GhM_A12G1078(dist=286898),GhM_A12G1079(dist=14003)	A	AC	0.492	GhM_A12G1084	Phosphoenolpyruvate carboxykinase [ATP] -like protein	-	5.65848
A12:89900362	downstream;GhM_A12G1889	C	CGAT	0.373	GhM_A12G1877	hypothetical protein F383_26744	5.89617	5.71037	√
A12:89900362	downstream;GhM_A12G1889	C	CGAT	0.373	GhM_A12G1878	E3 ubiquitin-protein ligase BOI-like	5.89617	5.71037	√
A12:89900362	downstream;GhM_A12G1889	C	CGAT	0.373	GhM_A12G1879	Unknown	5.89617	5.71037	√
A12:89900362	downstream;GhM_A12G1889	C	CGAT	0.373	GhM_A12G1880	protein GAMETE EXPRESSED 1	5.89617	5.71037	√
A12:89900362	downstream;GhM_A12G1889	C	CGAT	0.373	GhM_A12G1881	RNA polymerases N / 8 kDa subunit	5.89617	5.71037	√
A12:89900362	downstream;GhM_A12G1889	C	CGAT	0.373	GhM_A12G1882	ACLA-1: ATP-citrate synthase alpha chain protein 1	5.89617	5.71037	√
A12:89900362	downstream;GhM_A12G1889	C	CGAT	0.373	GhM_A12G1883	cysteine-rich receptor-like protein kinase 2 isoform X1	5.89617	5.71037	√
A12:89900362	downstream;GhM_A12G1889	C	CGAT	0.373	GhM_A12G1884	cysteine-rich receptor-like protein kinase 3 isoform X2	5.89617	5.71037	√
A12:89900362	downstream;GhM_A12G1889	C	CGAT	0.373	GhM_A12G1885	Cysteine-rich receptor-like protein kinase 2	5.89617	5.71037	√
A12:89900362	downstream;GhM_A12G1889	C	CGAT	0.373	GhM_A12G1886	Cysteine-rich receptor-like protein kinase 3	5.89617	5.71037	√
A12:89900362	downstream;GhM_A12G1889	C	CGAT	0.373	GhM_A12G1887	High affinity nitrate transporter 2.5 -like protein	5.89617	5.71037	√
A12:89900362	downstream;GhM_A12G1889	C	CGAT	0.373	GhM_A12G1888	hypothetical protein B456_008G160400	5.89617	5.71037	√
A12:89900362	downstream;GhM_A12G1889	C	CGAT	0.373	GhM_A12G1889	AP-1 complex subunit mu-2	5.89617	5.71037	√	√
A12:89900362	downstream;GhM_A12G1889	C	CGAT	0.373	GhM_A12G1890	uncharacterized protein LOC105762486	5.89617	5.71037
A12:89900362	downstream;GhM_A12G1889	C	CGAT	0.373	GhM_A12G1891	uncharacterized protein LOC105764291	5.89617	5.71037	√
A12:89900362	downstream;GhM_A12G1889	C	CGAT	0.373	GhM_A12G1892	peroxisomal primary amine oxidase-like isoform X1	5.89617	5.71037	√
A12:89900362	downstream;GhM_A12G1889	C	CGAT	0.373	GhM_A12G1893	uncharacterized protein LOC105764293	5.89617	5.71037	√
A12:89900362	downstream;GhM_A12G1889	C	CGAT	0.373	GhM_A12G1894	Transmembrane amino acid transporter family protein	5.89617	5.71037
A12:89900362	downstream;GhM_A12G1889	C	CGAT	0.373	GhM_A12G1895	hypothetical protein F383_27746	5.89617	5.71037	√
A13:58002514	intergenic;GhM_A13G1281(dist=2853),GhM_A13G1282(dist=143575)	TA	T	0.476	GhM_A13G1279	acyl-CoA-binding domain-containing protein 4-like isoform X2	-	6.06308
A13:58002514	intergenic;GhM_A13G1281(dist=2853),GhM_A13G1282(dist=143575)	TA	T	0.476	GhM_A13G1280	CBL-interacting serine/threonine-protein kinase 24 isoform X5	-	6.06308
A13:58002514	intergenic;GhM_A13G1281(dist=2853),GhM_A13G1282(dist=143575)	TA	T	0.476	GhM_A13G1281	uncharacterized protein LOC105767536	-	6.06308
A13:58002514	intergenic;GhM_A13G1281(dist=2853),GhM_A13G1282(dist=143575)	TA	T	0.476	GhM_A13G1282	uncharacterized protein PFB0145c isoform X1	-	6.06308
A13:58002514	intergenic;GhM_A13G1281(dist=2853),GhM_A13G1282(dist=143575)	TA	T	0.476	GhM_A13G1283	Unknown	-	6.06308
A13:58002514	intergenic;GhM_A13G1281(dist=2853),GhM_A13G1282(dist=143575)	TA	T	0.476	GhM_A13G1284	Unknown	-	6.06308
A13:58002514	intergenic;GhM_A13G1281(dist=2853),GhM_A13G1282(dist=143575)	TA	T	0.476	GhM_A13G1285	Phosphatidate phosphatase LPIN2	-	6.06308
A13:82119630	intergenic;GhM_A13G1591(dist=46584),GhM_A13G1592(dist=184499)	CTG	C	0.057	GhM_A13G1587	non-lysosomal glucosylceramidase isoform X1	5.64415	5.936	√
A13:82119630	intergenic;GhM_A13G1591(dist=46584),GhM_A13G1592(dist=184499)	CTG	C	0.057	GhM_A13G1588	Cytochrome c	5.64415	5.936	√
A13:82119630	intergenic;GhM_A13G1591(dist=46584),GhM_A13G1592(dist=184499)	CTG	C	0.057	GhM_A13G1589	Choline dehydrogenase	5.64415	5.936
A13:82119630	intergenic;GhM_A13G1591(dist=46584),GhM_A13G1592(dist=184499)	CTG	C	0.057	GhM_A13G1590	pentatricopeptide repeat-containing protein At3g61360	5.64415	5.936	√
A13:82119630	intergenic;GhM_A13G1591(dist=46584),GhM_A13G1592(dist=184499)	CTG	C	0.057	GhM_A13G1591	uncharacterized protein C630.12 isoform X1	5.64415	5.936	√
A13:82119630	intergenic;GhM_A13G1591(dist=46584),GhM_A13G1592(dist=184499)	CTG	C	0.057	GhM_A13G1592	AtpB, partial (chloroplast)	5.64415	5.936
A13:82119630	intergenic;GhM_A13G1591(dist=46584),GhM_A13G1592(dist=184499)	CTG	C	0.057	GhM_A13G1593	hypothetical protein B456_006G066600, partial	5.64415	5.936	√	√
A13:82119630	intergenic;GhM_A13G1591(dist=46584),GhM_A13G1592(dist=184499)	CTG	C	0.057	GhM_A13G1594	alpha/beta hydrolase domain-containing protein 11	5.64415	5.936	√
D01:18933487	intergenic;GhM_D01G1233(dist=14074),GhM_D01G1234(dist=16180)	TG	T	0.138	GhM_D01G1218	uncharacterized protein LOC105787894 isoform X2	21.6028	22.5254	√
D01:18933487	intergenic;GhM_D01G1233(dist=14074),GhM_D01G1234(dist=16180)	TG	T	0.138	GhM_D01G1219	galactose oxidase-like	21.6028	22.5254	√
D01:18933487	intergenic;GhM_D01G1233(dist=14074),GhM_D01G1234(dist=16180)	TG	T	0.138	GhM_D01G1220	hypothetical protein F383_14600	21.6028	22.5254	√
D01:18933487	intergenic;GhM_D01G1233(dist=14074),GhM_D01G1234(dist=16180)	TG	T	0.138	GhM_D01G1221	Unknown	21.6028	22.5254	√
D01:18933487	intergenic;GhM_D01G1233(dist=14074),GhM_D01G1234(dist=16180)	TG	T	0.138	GhM_D01G1222	protein BASIC PENTACYSTEINE6	21.6028	22.5254	√
D01:18933487	intergenic;GhM_D01G1233(dist=14074),GhM_D01G1234(dist=16180)	TG	T	0.138	GhM_D01G1223	V-type proton ATPase subunit a3-like	21.6028	22.5254	√
D01:18933487	intergenic;GhM_D01G1233(dist=14074),GhM_D01G1234(dist=16180)	TG	T	0.138	GhM_D01G1224	transcription initiation factor IIF subunit beta-like	21.6028	22.5254	√
D01:18933487	intergenic;GhM_D01G1233(dist=14074),GhM_D01G1234(dist=16180)	TG	T	0.138	GhM_D01G1225	protein WALLS ARE THIN 1-like	21.6028	22.5254	√
D01:18933487	intergenic;GhM_D01G1233(dist=14074),GhM_D01G1234(dist=16180)	TG	T	0.138	GhM_D01G1226	glucose-induced degradation protein 8 homolog	21.6028	22.5254	√
D01:18933487	intergenic;GhM_D01G1233(dist=14074),GhM_D01G1234(dist=16180)	TG	T	0.138	GhM_D01G1227	uncharacterized protein LOC105784854	21.6028	22.5254	√	√
D01:18933487	intergenic;GhM_D01G1233(dist=14074),GhM_D01G1234(dist=16180)	TG	T	0.138	GhM_D01G1228	thioredoxin H1-like	21.6028	22.5254	√
D01:18933487	intergenic;GhM_D01G1233(dist=14074),GhM_D01G1234(dist=16180)	TG	T	0.138	GhM_D01G1229	hypothetical protein B456_010G007300	21.6028	22.5254
D01:18933487	intergenic;GhM_D01G1233(dist=14074),GhM_D01G1234(dist=16180)	TG	T	0.138	GhM_D01G1230	hypothetical protein B456_009G198100	21.6028	22.5254
D01:18933487	intergenic;GhM_D01G1233(dist=14074),GhM_D01G1234(dist=16180)	TG	T	0.138	GhM_D01G1231	hypothetical protein B456_009G421000	21.6028	22.5254	√	√
D01:18933487	intergenic;GhM_D01G1233(dist=14074),GhM_D01G1234(dist=16180)	TG	T	0.138	GhM_D01G1232	NADH-plastoquinone oxidoreductase subunit 2 (chloroplast) [Mesembryanthemum crystallinum]	21.6028	22.5254	√
D01:18933487	intergenic;GhM_D01G1233(dist=14074),GhM_D01G1234(dist=16180)	TG	T	0.138	GhM_D01G1233	hypothetical protein B456_010G216900	21.6028	22.5254
D01:18933487	intergenic;GhM_D01G1233(dist=14074),GhM_D01G1234(dist=16180)	TG	T	0.138	GhM_D01G1234	cytokinin dehydrogenase 5-like isoform X1	21.6028	22.5254	√
D01:18933487	intergenic;GhM_D01G1233(dist=14074),GhM_D01G1234(dist=16180)	TG	T	0.138	GhM_D01G1235	probable ubiquitin-conjugating enzyme E2 18 isoform X3	21.6028	22.5254	√
D01:18933487	intergenic;GhM_D01G1233(dist=14074),GhM_D01G1234(dist=16180)	TG	T	0.138	GhM_D01G1236	ocs element-binding factor 1-like	21.6028	22.5254	√
D01:18933487	intergenic;GhM_D01G1233(dist=14074),GhM_D01G1234(dist=16180)	TG	T	0.138	GhM_D01G1237	uncharacterized protein LOC105786825	21.6028	22.5254	√
D01:18933487	intergenic;GhM_D01G1233(dist=14074),GhM_D01G1234(dist=16180)	TG	T	0.138	GhM_D01G1238	Unknown	21.6028	22.5254		√
D01:18933487	intergenic;GhM_D01G1233(dist=14074),GhM_D01G1234(dist=16180)	TG	T	0.138	GhM_D01G1239	Proteasome subunit alpha type-1-A -like protein	21.6028	22.5254	√
D01:18933487	intergenic;GhM_D01G1233(dist=14074),GhM_D01G1234(dist=16180)	TG	T	0.138	GhM_D01G1240	gamma carbonic anhydrase 1, mitochondrial	21.6028	22.5254	√
D01:18933487	intergenic;GhM_D01G1233(dist=14074),GhM_D01G1234(dist=16180)	TG	T	0.138	GhM_D01G1241	Unknown	21.6028	22.5254
D01:18933487	intergenic;GhM_D01G1233(dist=14074),GhM_D01G1234(dist=16180)	TG	T	0.138	GhM_D01G1242	phenylcoumaran benzylic ether reductase-like protein	21.6028	22.5254	√
D01:18933487	intergenic;GhM_D01G1233(dist=14074),GhM_D01G1234(dist=16180)	TG	T	0.138	GhM_D01G1243	uncharacterized protein LOC105784978	21.6028	22.5254	√	√
D01:18933487	intergenic;GhM_D01G1233(dist=14074),GhM_D01G1234(dist=16180)	TG	T	0.138	GhM_D01G1244	U-box domain-containing protein 5-like isoform X1	21.6028	22.5254	√	√
D01:18933487	intergenic;GhM_D01G1233(dist=14074),GhM_D01G1234(dist=16180)	TG	T	0.138	GhM_D01G1245	hypothetical protein B456_005G024200	21.6028	22.5254
D05:28509966	intergenic;GhM_D05G3191(dist=28130),GhM_D05G3192(dist=35379)	T	TTTTA	0.422	GhM_D05G3165	annexin D3	5.68174	6.29394	√	√
D05:28509966	intergenic;GhM_D05G3191(dist=28130),GhM_D05G3192(dist=35379)	T	TTTTA	0.422	GhM_D05G3166	annexin D4-like	5.68174	6.29394	√	√
D05:28509966	intergenic;GhM_D05G3191(dist=28130),GhM_D05G3192(dist=35379)	T	TTTTA	0.422	GhM_D05G3167	hypothetical protein B456_009G296000	5.68174	6.29394	√
D05:28509966	intergenic;GhM_D05G3191(dist=28130),GhM_D05G3192(dist=35379)	T	TTTTA	0.422	GhM_D05G3168	xylose isomerase isoform X1	5.68174	6.29394	√
D05:28509966	intergenic;GhM_D05G3191(dist=28130),GhM_D05G3192(dist=35379)	T	TTTTA	0.422	GhM_D05G3169	uncharacterized protein LOC105770493 isoform X1	5.68174	6.29394	√
D05:28509966	intergenic;GhM_D05G3191(dist=28130),GhM_D05G3192(dist=35379)	T	TTTTA	0.422	GhM_D05G3170	probable mediator of RNA polymerase II transcription subunit 26c	5.68174	6.29394	√
D05:28509966	intergenic;GhM_D05G3191(dist=28130),GhM_D05G3192(dist=35379)	T	TTTTA	0.422	GhM_D05G3171	translation initiation factor eIF-2B subunit beta	5.68174	6.29394	√
D05:28509966	intergenic;GhM_D05G3191(dist=28130),GhM_D05G3192(dist=35379)	T	TTTTA	0.422	GhM_D05G3172	E3 ubiquitin-protein ligase SINAT5 -like protein	5.68174	6.29394	√
D05:28509966	intergenic;GhM_D05G3191(dist=28130),GhM_D05G3192(dist=35379)	T	TTTTA	0.422	GhM_D05G3173	hypothetical protein B456_009G296700, partial	5.68174	6.29394
D05:28509966	intergenic;GhM_D05G3191(dist=28130),GhM_D05G3192(dist=35379)	T	TTTTA	0.422	GhM_D05G3174	leucine-rich repeat receptor-like kinase protein FLORAL ORGAN NUMBER1	5.68174	6.29394	√
D05:28509966	intergenic;GhM_D05G3191(dist=28130),GhM_D05G3192(dist=35379)	T	TTTTA	0.422	GhM_D05G3175	uncharacterized protein LOC105770502	5.68174	6.29394	√
D05:28509966	intergenic;GhM_D05G3191(dist=28130),GhM_D05G3192(dist=35379)	T	TTTTA	0.422	GhM_D05G3176	probable ADP-ribosylation factor GTPase-activating protein AGD11 isoform X3	5.68174	6.29394	√
D05:28509966	intergenic;GhM_D05G3191(dist=28130),GhM_D05G3192(dist=35379)	T	TTTTA	0.422	GhM_D05G3177	uncharacterized protein At5g39865-like	5.68174	6.29394	√
D05:28509966	intergenic;GhM_D05G3191(dist=28130),GhM_D05G3192(dist=35379)	T	TTTTA	0.422	GhM_D05G3178	hypothetical protein B456_009G297100	5.68174	6.29394	√
D05:28509966	intergenic;GhM_D05G3191(dist=28130),GhM_D05G3192(dist=35379)	T	TTTTA	0.422	GhM_D05G3179	vegetative cell wall protein gp1-like isoform X1	5.68174	6.29394	√
D05:28509966	intergenic;GhM_D05G3191(dist=28130),GhM_D05G3192(dist=35379)	T	TTTTA	0.422	GhM_D05G3180	delta-cadinene synthase isozyme XC1	5.68174	6.29394	√	√
D05:28509966	intergenic;GhM_D05G3191(dist=28130),GhM_D05G3192(dist=35379)	T	TTTTA	0.422	GhM_D05G3181	glu S.griseus protease inhibitor-like	5.68174	6.29394	√	√
D05:28509966	intergenic;GhM_D05G3191(dist=28130),GhM_D05G3192(dist=35379)	T	TTTTA	0.422	GhM_D05G3182	phosphatidylinositol 4-phosphate 5-kinase 6-like isoform X1	5.68174	6.29394	√
D05:28509966	intergenic;GhM_D05G3191(dist=28130),GhM_D05G3192(dist=35379)	T	TTTTA	0.422	GhM_D05G3183	hypothetical protein B456_009G297600	5.68174	6.29394	√
D05:28509966	intergenic;GhM_D05G3191(dist=28130),GhM_D05G3192(dist=35379)	T	TTTTA	0.422	GhM_D05G3184	hypothetical protein B456_004G167700	5.68174	6.29394	√
D05:28509966	intergenic;GhM_D05G3191(dist=28130),GhM_D05G3192(dist=35379)	T	TTTTA	0.422	GhM_D05G3185	protein ASPARTIC PROTEASE IN GUARD CELL 2-like	5.68174	6.29394	√
D05:28509966	intergenic;GhM_D05G3191(dist=28130),GhM_D05G3192(dist=35379)	T	TTTTA	0.422	GhM_D05G3186	putative disease resistance protein At3g14460	5.68174	6.29394	√
D05:28509966	intergenic;GhM_D05G3191(dist=28130),GhM_D05G3192(dist=35379)	T	TTTTA	0.422	GhM_D05G3187	protein ASPARTIC PROTEASE IN GUARD CELL 2-like	5.68174	6.29394
D05:28509966	intergenic;GhM_D05G3191(dist=28130),GhM_D05G3192(dist=35379)	T	TTTTA	0.422	GhM_D05G3188	U-box domain-containing protein 11-like	5.68174	6.29394	√	√
D05:28509966	intergenic;GhM_D05G3191(dist=28130),GhM_D05G3192(dist=35379)	T	TTTTA	0.422	GhM_D05G3189	F-box protein PP2-A12-like	5.68174	6.29394	√
D05:28509966	intergenic;GhM_D05G3191(dist=28130),GhM_D05G3192(dist=35379)	T	TTTTA	0.422	GhM_D05G3190	calvin cycle protein CP12-3, chloroplastic-like	5.68174	6.29394	√
D05:28509966	intergenic;GhM_D05G3191(dist=28130),GhM_D05G3192(dist=35379)	T	TTTTA	0.422	GhM_D05G3191	mitotic spindle checkpoint protein BUBR1	5.68174	6.29394	√
D05:28509966	intergenic;GhM_D05G3191(dist=28130),GhM_D05G3192(dist=35379)	T	TTTTA	0.422	GhM_D05G3192	uncharacterized protein LOC105766916	5.68174	6.29394	√	√
D05:28509966	intergenic;GhM_D05G3191(dist=28130),GhM_D05G3192(dist=35379)	T	TTTTA	0.422	GhM_D05G3193	uncharacterized protein LOC105771033	5.68174	6.29394	√
D05:28509966	intergenic;GhM_D05G3191(dist=28130),GhM_D05G3192(dist=35379)	T	TTTTA	0.422	GhM_D05G3194	hypothetical protein B456_009G298700, partial	5.68174	6.29394	√
D05:28509966	intergenic;GhM_D05G3191(dist=28130),GhM_D05G3192(dist=35379)	T	TTTTA	0.422	GhM_D05G3195	uncharacterized protein LOC105770547	5.68174	6.29394	√
D05:28509966	intergenic;GhM_D05G3191(dist=28130),GhM_D05G3192(dist=35379)	T	TTTTA	0.422	GhM_D05G3196	probable protein arginine N-methyltransferase 3	5.68174	6.29394	√
D05:28509966	intergenic;GhM_D05G3191(dist=28130),GhM_D05G3192(dist=35379)	T	TTTTA	0.422	GhM_D05G3197	QLTG3-1 protein	5.68174	6.29394
D05:28509966	intergenic;GhM_D05G3191(dist=28130),GhM_D05G3192(dist=35379)	T	TTTTA	0.422	GhM_D05G3198	retinoblastoma-related protein isoform X1	5.68174	6.29394	√
D05:28509966	intergenic;GhM_D05G3191(dist=28130),GhM_D05G3192(dist=35379)	T	TTTTA	0.422	GhM_D05G3199	uncharacterized protein LOC105770551 isoform X1	5.68174	6.29394	√
D05:28509966	intergenic;GhM_D05G3191(dist=28130),GhM_D05G3192(dist=35379)	T	TTTTA	0.422	GhM_D05G3200	cytosolic sulfotransferase 15-like	5.68174	6.29394	√
D05:28509966	intergenic;GhM_D05G3191(dist=28130),GhM_D05G3192(dist=35379)	T	TTTTA	0.422	GhM_D05G3201	cytosolic sulfotransferase 15-like	5.68174	6.29394
D05:28509966	intergenic;GhM_D05G3191(dist=28130),GhM_D05G3192(dist=35379)	T	TTTTA	0.422	GhM_D05G3202	cytosolic sulfotransferase 15-like	5.68174	6.29394
D05:28509966	intergenic;GhM_D05G3191(dist=28130),GhM_D05G3192(dist=35379)	T	TTTTA	0.422	GhM_D05G3203	cytosolic sulfotransferase 15-like	5.68174	6.29394	√
D05:28509966	intergenic;GhM_D05G3191(dist=28130),GhM_D05G3192(dist=35379)	T	TTTTA	0.422	GhM_D05G3204	hypothetical protein B456_009G299800	5.68174	6.29394	√
D05:28509966	intergenic;GhM_D05G3191(dist=28130),GhM_D05G3192(dist=35379)	T	TTTTA	0.422	GhM_D05G3205	Unknown	5.68174	6.29394
D05:28509966	intergenic;GhM_D05G3191(dist=28130),GhM_D05G3192(dist=35379)	T	TTTTA	0.422	GhM_D05G3206	acyl-coenzyme A oxidase 3, peroxisomal-like isoform X1	5.68174	6.29394	√
D05:28509966	intergenic;GhM_D05G3191(dist=28130),GhM_D05G3192(dist=35379)	T	TTTTA	0.422	GhM_D05G3207	ABC transporter E family member 2-like	5.68174	6.29394	√	√
D05:28509966	intergenic;GhM_D05G3191(dist=28130),GhM_D05G3192(dist=35379)	T	TTTTA	0.422	GhM_D05G3208	WAT1-related protein At5g07050-like	5.68174	6.29394	√
D07:10481322	intergenic;GhM_D07G0932(dist=1842),GhM_D07G0933(dist=14386)	CCACA	C	0.135	GhM_D07G0924	putative transcription factor bHLH086	-	5.48919
D07:10481322	intergenic;GhM_D07G0932(dist=1842),GhM_D07G0933(dist=14386)	CCACA	C	0.135	GhM_D07G0925	probable calcium-binding protein CML28	-	5.48919
D07:10481322	intergenic;GhM_D07G0932(dist=1842),GhM_D07G0933(dist=14386)	CCACA	C	0.135	GhM_D07G0926	probable fructokinase-6, chloroplastic	-	5.48919
D07:10481322	intergenic;GhM_D07G0932(dist=1842),GhM_D07G0933(dist=14386)	CCACA	C	0.135	GhM_D07G0927	probable calcium-binding protein CML23	-	5.48919
D07:10481322	intergenic;GhM_D07G0932(dist=1842),GhM_D07G0933(dist=14386)	CCACA	C	0.135	GhM_D07G0928	transcription factor MYB75-like	-	5.48919
D07:10481322	intergenic;GhM_D07G0932(dist=1842),GhM_D07G0933(dist=14386)	CCACA	C	0.135	GhM_D07G0929	hypothetical protein B456_002G095400	-	5.48919
D07:10481322	intergenic;GhM_D07G0932(dist=1842),GhM_D07G0933(dist=14386)	CCACA	C	0.135	GhM_D07G0930	Uncharacterized protein TCM_019096	-	5.48919
D07:10481322	intergenic;GhM_D07G0932(dist=1842),GhM_D07G0933(dist=14386)	CCACA	C	0.135	GhM_D07G0931	protein GLUTAMINE DUMPER 4-like	-	5.48919
D07:10481322	intergenic;GhM_D07G0932(dist=1842),GhM_D07G0933(dist=14386)	CCACA	C	0.135	GhM_D07G0932	protein GLUTAMINE DUMPER 5-like	-	5.48919
D07:10481322	intergenic;GhM_D07G0932(dist=1842),GhM_D07G0933(dist=14386)	CCACA	C	0.135	GhM_D07G0933	GPI mannosyltransferase 1	-	5.48919
D07:10481322	intergenic;GhM_D07G0932(dist=1842),GhM_D07G0933(dist=14386)	CCACA	C	0.135	GhM_D07G0934	CST complex subunit STN1	-	5.48919
D07:10481322	intergenic;GhM_D07G0932(dist=1842),GhM_D07G0933(dist=14386)	CCACA	C	0.135	GhM_D07G0935	protein TIC 40, chloroplastic	-	5.48919
D07:10481322	intergenic;GhM_D07G0932(dist=1842),GhM_D07G0933(dist=14386)	CCACA	C	0.135	GhM_D07G0936	psbQ-like protein 3, chloroplastic	-	5.48919
D07:10481322	intergenic;GhM_D07G0932(dist=1842),GhM_D07G0933(dist=14386)	CCACA	C	0.135	GhM_D07G0937	DNA repair protein complementing XP-C cells homolog isoform X1	-	5.48919
D07:10481322	intergenic;GhM_D07G0932(dist=1842),GhM_D07G0933(dist=14386)	CCACA	C	0.135	GhM_D07G0938	HMG-Y-related protein A-like	-	5.48919
D07:10481322	intergenic;GhM_D07G0932(dist=1842),GhM_D07G0933(dist=14386)	CCACA	C	0.135	GhM_D07G0939	uncharacterized protein LOC105789240	-	5.48919
D07:10481322	intergenic;GhM_D07G0932(dist=1842),GhM_D07G0933(dist=14386)	CCACA	C	0.135	GhM_D07G0940	hypothetical protein B456_003G098300	-	5.48919
D07:10481322	intergenic;GhM_D07G0932(dist=1842),GhM_D07G0933(dist=14386)	CCACA	C	0.135	GhM_D07G0941	hypothetical protein B456_005G0804001	-	5.48919
D07:10481322	intergenic;GhM_D07G0932(dist=1842),GhM_D07G0933(dist=14386)	CCACA	C	0.135	GhM_D07G0942	gibberellin-regulated protein 5	-	5.48919
D07:10481322	intergenic;GhM_D07G0932(dist=1842),GhM_D07G0933(dist=14386)	CCACA	C	0.135	GhM_D07G0943	cytochrome P450 81D1-like	-	5.48919
D07:10481322	intergenic;GhM_D07G0932(dist=1842),GhM_D07G0933(dist=14386)	CCACA	C	0.135	GhM_D07G0944	transmembrane protein 214-A-like	-	5.48919
D07:10481322	intergenic;GhM_D07G0932(dist=1842),GhM_D07G0933(dist=14386)	CCACA	C	0.135	GhM_D07G0945	glutathione S-transferase DHAR3, chloroplastic	-	5.48919
D07:10481322	intergenic;GhM_D07G0932(dist=1842),GhM_D07G0933(dist=14386)	CCACA	C	0.135	GhM_D07G0946	hypothetical protein B456_001G089400	-	5.48919
D07:10481322	intergenic;GhM_D07G0932(dist=1842),GhM_D07G0933(dist=14386)	CCACA	C	0.135	GhM_D07G0947	transcriptional corepressor SEUSS-like isoform X1	-	5.48919
D07:10481322	intergenic;GhM_D07G0932(dist=1842),GhM_D07G0933(dist=14386)	CCACA	C	0.135	GhM_D07G0948	uncharacterized protein LOC105789309 isoform X2	-	5.48919
D07:10481322	intergenic;GhM_D07G0932(dist=1842),GhM_D07G0933(dist=14386)	CCACA	C	0.135	GhM_D07G0949	uncharacterized protein LOC105789331 isoform X1	-	5.48919
D07:10481322	intergenic;GhM_D07G0932(dist=1842),GhM_D07G0933(dist=14386)	CCACA	C	0.135	GhM_D07G0950	uncharacterized protein LOC105770575 isoform X1	-	5.48919
D07:10481322	intergenic;GhM_D07G0932(dist=1842),GhM_D07G0933(dist=14386)	CCACA	C	0.135	GhM_D07G0951	uncharacterized protein LOC105761504, partial	-	5.48919
D07:10481322	intergenic;GhM_D07G0932(dist=1842),GhM_D07G0933(dist=14386)	CCACA	C	0.135	GhM_D07G0952	E3 ubiquitin-protein ligase At3g02290-like	-	5.48919
D07:10481322	intergenic;GhM_D07G0932(dist=1842),GhM_D07G0933(dist=14386)	CCACA	C	0.135	GhM_D07G0953	truncated transcription factor CAULIFLOWER A-like isoform X2	-	5.48919
D07:10481322	intergenic;GhM_D07G0932(dist=1842),GhM_D07G0933(dist=14386)	CCACA	C	0.135	GhM_D07G0954	transcription factor MYB59-like	-	5.48919
D07:10481322	intergenic;GhM_D07G0932(dist=1842),GhM_D07G0933(dist=14386)	CCACA	C	0.135	GhM_D07G0955	UDP-arabinopyranose mutase 1	-	5.48919
D07:10481322	intergenic;GhM_D07G0932(dist=1842),GhM_D07G0933(dist=14386)	CCACA	C	0.135	GhM_D07G0956	hypothetical protein B456_001G090300	-	5.48919
D07:56518161	intronic;GhM_D07G2551	AG	A	0.262	GhM_D07G2529	WD repeat-containing protein 70	-	6.37817
D07:56518161	intronic;GhM_D07G2551	AG	A	0.262	GhM_D07G2530	hypothetical protein B456_001G237300	-	6.37817
D07:56518161	intronic;GhM_D07G2551	AG	A	0.262	GhM_D07G2531	leucine-rich repeat receptor-like protein kinase PXL2	-	6.37817
D07:56518161	intronic;GhM_D07G2551	AG	A	0.262	GhM_D07G2532	cysteine-rich repeat secretory protein 56-like isoform X3	-	6.37817
D07:56518161	intronic;GhM_D07G2551	AG	A	0.262	GhM_D07G2533	mitochondrial import receptor subunit TOM9-2-like	-	6.37817
D07:56518161	intronic;GhM_D07G2551	AG	A	0.262	GhM_D07G2534	prp39	-	6.37817
D07:56518161	intronic;GhM_D07G2551	AG	A	0.262	GhM_D07G2535	pre-mRNA-processing factor 39-like	-	6.37817
D07:56518161	intronic;GhM_D07G2551	AG	A	0.262	GhM_D07G2536	Beta-lactamase hcpB	-	6.37817
D07:56518161	intronic;GhM_D07G2551	AG	A	0.262	GhM_D07G2537	chloride conductance regulatory protein ICln isoform X1	-	6.37817
D07:56518161	intronic;GhM_D07G2551	AG	A	0.262	GhM_D07G2538	homeobox-leucine zipper protein MERISTEM L1-like	-	6.37817
D07:56518161	intronic;GhM_D07G2551	AG	A	0.262	GhM_D07G2539	cellulose synthase A catalytic subunit 4 [UDP-forming]-like isoform X1	-	6.37817
D07:56518161	intronic;GhM_D07G2551	AG	A	0.262	GhM_D07G2540	homeobox-leucine zipper protein ROC7-like	-	6.37817
D07:56518161	intronic;GhM_D07G2551	AG	A	0.262	GhM_D07G2541	protein NRT1/ PTR FAMILY 5.2-like	-	6.37817
D07:56518161	intronic;GhM_D07G2551	AG	A	0.262	GhM_D07G2542	protein BREAST CANCER SUSCEPTIBILITY 1 homolog isoform X3	-	6.37817
D07:56518161	intronic;GhM_D07G2551	AG	A	0.262	GhM_D07G2543	protein BREAST CANCER SUSCEPTIBILITY 1 homolog isoform X1	-	6.37817
D07:56518161	intronic;GhM_D07G2551	AG	A	0.262	GhM_D07G2544	uncharacterized protein LOC105771606	-	6.37817
D07:56518161	intronic;GhM_D07G2551	AG	A	0.262	GhM_D07G2545	40S ribosomal protein S9-2-like	-	6.37817
D07:56518161	intronic;GhM_D07G2551	AG	A	0.262	GhM_D07G2546	hypothetical protein B456_001G238800	-	6.37817
D07:56518161	intronic;GhM_D07G2551	AG	A	0.262	GhM_D07G2547	hypothetical protein B456_010G058500	-	6.37817
D07:56518161	intronic;GhM_D07G2551	AG	A	0.262	GhM_D07G2548	myb transcription factor MYB30	-	6.37817
D07:56518161	intronic;GhM_D07G2551	AG	A	0.262	GhM_D07G2549	mini zinc finger protein 2 isoform X2	-	6.37817
D07:56518161	intronic;GhM_D07G2551	AG	A	0.262	GhM_D07G2550	granule-bound starch synthase 2, chloroplastic/amyloplastic-like	-	6.37817
D07:56518161	intronic;GhM_D07G2551	AG	A	0.262	GhM_D07G2551	protein transport protein Sec61 subunit beta-like	-	6.37817
D07:56518161	intronic;GhM_D07G2551	AG	A	0.262	GhM_D07G2552	premnaspirodiene oxygenase-like isoform X2	-	6.37817
D07:56518161	intronic;GhM_D07G2551	AG	A	0.262	GhM_D07G2553	expansin-A5-like	-	6.37817
D07:56518161	intronic;GhM_D07G2551	AG	A	0.262	GhM_D07G2554	uncharacterized protein LOC105771633	-	6.37817
D07:56518161	intronic;GhM_D07G2551	AG	A	0.262	GhM_D07G2555	pentatricopeptide repeat-containing protein At5g15300 isoform X2	-	6.37817
D07:56518161	intronic;GhM_D07G2551	AG	A	0.262	GhM_D07G2556	hypothetical protein B456_001G239900	-	6.37817
D07:56518161	intronic;GhM_D07G2551	AG	A	0.262	GhM_D07G2557	uncharacterized protein LOC105793227	-	6.37817
D07:56518161	intronic;GhM_D07G2551	AG	A	0.262	GhM_D07G2558	hypothetical protein B456_004G160300	-	6.37817
D07:56518161	intronic;GhM_D07G2551	AG	A	0.262	GhM_D07G2559	helicase SKI2W-like	-	6.37817
D07:56518161	intronic;GhM_D07G2551	AG	A	0.262	GhM_D07G2560	Cystathionine gamma-synthase, chloroplastic -like protein	-	6.37817
D07:56518161	intronic;GhM_D07G2551	AG	A	0.262	GhM_D07G2561	SPX domain-containing protein 4	-	6.37817
D07:56518161	intronic;GhM_D07G2551	AG	A	0.262	GhM_D07G2562	uncharacterized protein At5g39570 isoform X2	-	6.37817
D07:56518161	intronic;GhM_D07G2551	AG	A	0.262	GhM_D07G2563	uncharacterized protein LOC105766450	-	6.37817
D07:56518161	intronic;GhM_D07G2551	AG	A	0.262	GhM_D07G2564	pentatricopeptide repeat-containing protein At5g15340, mitochondrial	-	6.37817
D07:56518161	intronic;GhM_D07G2551	AG	A	0.262	GhM_D07G2565	vesicle transport v-SNARE 13-like	-	6.37817
D07:56518161	intronic;GhM_D07G2551	AG	A	0.262	GhM_D07G2566	SNF1-related protein kinase catalytic subunit alpha KIN10-like	-	6.37817
D07:56518161	intronic;GhM_D07G2551	AG	A	0.262	GhM_D07G2567	uncharacterized protein LOC105766481	-	6.37817
D07:56518161	intronic;GhM_D07G2551	AG	A	0.262	GhM_D07G2568	WRKY transcription factor 59	-	6.37817
D07:56518161	intronic;GhM_D07G2551	AG	A	0.262	GhM_D07G2569	hypothetical protein B456_009G005000	-	6.37817
D07:56518161	intronic;GhM_D07G2551	AG	A	0.262	GhM_D07G2570	zinc finger protein 6-like	-	6.37817
D07:56518161	intronic;GhM_D07G2551	AG	A	0.262	GhM_D07G2571	uncharacterized protein LOC105766526	-	6.37817
D07:56518161	intronic;GhM_D07G2551	AG	A	0.262	GhM_D07G2572	probable LRR receptor-like serine/threonine-protein kinase At5g63710	-	6.37817
D07:56518161	intronic;GhM_D07G2551	AG	A	0.262	GhM_D07G2573	uncharacterized protein LOC105766536	-	6.37817
D09:49638569	intergenic;GhM_D09G2186(dist=27194),GhM_D09G2187(dist=16105)	TCC	T	0.072	GhM_D09G2141	abscisic acid receptor PYL8-like	-	6.38812
D09:49638569	intergenic;GhM_D09G2186(dist=27194),GhM_D09G2187(dist=16105)	TCC	T	0.072	GhM_D09G2142	probable trehalose-phosphate phosphatase 2 isoform X1	-	6.38812
D09:49638569	intergenic;GhM_D09G2186(dist=27194),GhM_D09G2187(dist=16105)	TCC	T	0.072	GhM_D09G2143	uncharacterized protein LOC105800149	-	6.38812
D09:49638569	intergenic;GhM_D09G2186(dist=27194),GhM_D09G2187(dist=16105)	TCC	T	0.072	GhM_D09G2144	probable protein phosphatase 2C 51	-	6.38812
D09:49638569	intergenic;GhM_D09G2186(dist=27194),GhM_D09G2187(dist=16105)	TCC	T	0.072	GhM_D09G2145	splicing factor 3A subunit 3-like isoform X2	-	6.38812
D09:49638569	intergenic;GhM_D09G2186(dist=27194),GhM_D09G2187(dist=16105)	TCC	T	0.072	GhM_D09G2146	protein BOBBER 1-like	-	6.38812
D09:49638569	intergenic;GhM_D09G2186(dist=27194),GhM_D09G2187(dist=16105)	TCC	T	0.072	GhM_D09G2147	E3 ubiquitin-protein ligase SINAT5-like	-	6.38812
D09:49638569	intergenic;GhM_D09G2186(dist=27194),GhM_D09G2187(dist=16105)	TCC	T	0.072	GhM_D09G2148	ATP-dependent Clp protease ATP-binding subunit clpX-like, mitochondrial	-	6.38812
D09:49638569	intergenic;GhM_D09G2186(dist=27194),GhM_D09G2187(dist=16105)	TCC	T	0.072	GhM_D09G2149	starch synthase 1, chloroplastic/amyloplastic	-	6.38812
D09:49638569	intergenic;GhM_D09G2186(dist=27194),GhM_D09G2187(dist=16105)	TCC	T	0.072	GhM_D09G2150	protein ABIL2-like isoform X2	-	6.38812
D09:49638569	intergenic;GhM_D09G2186(dist=27194),GhM_D09G2187(dist=16105)	TCC	T	0.072	GhM_D09G2151	uncharacterized protein LOC105800165 isoform X2	-	6.38812
D09:49638569	intergenic;GhM_D09G2186(dist=27194),GhM_D09G2187(dist=16105)	TCC	T	0.072	GhM_D09G2152	nephrocystin-3	-	6.38812
D09:49638569	intergenic;GhM_D09G2186(dist=27194),GhM_D09G2187(dist=16105)	TCC	T	0.072	GhM_D09G2153	importin subunit beta-1-like	-	6.38812
D09:49638569	intergenic;GhM_D09G2186(dist=27194),GhM_D09G2187(dist=16105)	TCC	T	0.072	GhM_D09G2154	importin subunit beta-1-like	-	6.38812
D09:49638569	intergenic;GhM_D09G2186(dist=27194),GhM_D09G2187(dist=16105)	TCC	T	0.072	GhM_D09G2155	glucan endo-1,3-beta-glucosidase	-	6.38812
D09:49638569	intergenic;GhM_D09G2186(dist=27194),GhM_D09G2187(dist=16105)	TCC	T	0.072	GhM_D09G2156	hypothetical protein B456_006G202500	-	6.38812
D09:49638569	intergenic;GhM_D09G2186(dist=27194),GhM_D09G2187(dist=16105)	TCC	T	0.072	GhM_D09G2157	uncharacterized protein LOC105800167 isoform X3	-	6.38812
D09:49638569	intergenic;GhM_D09G2186(dist=27194),GhM_D09G2187(dist=16105)	TCC	T	0.072	GhM_D09G2158	oligopeptide transporter 9	-	6.38812
D09:49638569	intergenic;GhM_D09G2186(dist=27194),GhM_D09G2187(dist=16105)	TCC	T	0.072	GhM_D09G2159	U-box domain-containing protein 44-like	-	6.38812
D09:49638569	intergenic;GhM_D09G2186(dist=27194),GhM_D09G2187(dist=16105)	TCC	T	0.072	GhM_D09G2160	hypothetical protein B456_006G202800	-	6.38812
D09:49638569	intergenic;GhM_D09G2186(dist=27194),GhM_D09G2187(dist=16105)	TCC	T	0.072	GhM_D09G2161	LOW QUALITY PROTEIN: MAG2-interacting protein 2-like	-	6.38812
D09:49638569	intergenic;GhM_D09G2186(dist=27194),GhM_D09G2187(dist=16105)	TCC	T	0.072	GhM_D09G2162	LOW QUALITY PROTEIN: MAG2-interacting protein 2-like	-	6.38812
D09:49638569	intergenic;GhM_D09G2186(dist=27194),GhM_D09G2187(dist=16105)	TCC	T	0.072	GhM_D09G2163	molybdate-anion transporter-like	-	6.38812
D09:49638569	intergenic;GhM_D09G2186(dist=27194),GhM_D09G2187(dist=16105)	TCC	T	0.072	GhM_D09G2164	vacuolar protein sorting-associated protein 26A-like isoform X2	-	6.38812
D09:49638569	intergenic;GhM_D09G2186(dist=27194),GhM_D09G2187(dist=16105)	TCC	T	0.072	GhM_D09G2165	ATPase family AAA domain-containing protein 1-B-like isoform X1	-	6.38812
D09:49638569	intergenic;GhM_D09G2186(dist=27194),GhM_D09G2187(dist=16105)	TCC	T	0.072	GhM_D09G2166	metal-nicotianamine transporter YSL3-like isoform X2	-	6.38812
D09:49638569	intergenic;GhM_D09G2186(dist=27194),GhM_D09G2187(dist=16105)	TCC	T	0.072	GhM_D09G2167	hypothetical protein B456_006G203300	-	6.38812
D09:49638569	intergenic;GhM_D09G2186(dist=27194),GhM_D09G2187(dist=16105)	TCC	T	0.072	GhM_D09G2168	serine/arginine-rich splicing factor SR34A-like isoform X1	-	6.38812
D09:49638569	intergenic;GhM_D09G2186(dist=27194),GhM_D09G2187(dist=16105)	TCC	T	0.072	GhM_D09G2169	60S acidic ribosomal P1	-	6.38812
D09:49638569	intergenic;GhM_D09G2186(dist=27194),GhM_D09G2187(dist=16105)	TCC	T	0.072	GhM_D09G2170	uncharacterized protein LOC105800176	-	6.38812
D09:49638569	intergenic;GhM_D09G2186(dist=27194),GhM_D09G2187(dist=16105)	TCC	T	0.072	GhM_D09G2171	hypothetical protein B456_008G121900	-	6.38812
D09:49638569	intergenic;GhM_D09G2186(dist=27194),GhM_D09G2187(dist=16105)	TCC	T	0.072	GhM_D09G2172	hypothetical protein B456_006G203700	-	6.38812
D09:49638569	intergenic;GhM_D09G2186(dist=27194),GhM_D09G2187(dist=16105)	TCC	T	0.072	GhM_D09G2173	NAC domain-containing protein 62-like	-	6.38812
D09:49638569	intergenic;GhM_D09G2186(dist=27194),GhM_D09G2187(dist=16105)	TCC	T	0.072	GhM_D09G2174	mitochondrial import inner membrane translocase subunit TIM22-like	-	6.38812
D09:49638569	intergenic;GhM_D09G2186(dist=27194),GhM_D09G2187(dist=16105)	TCC	T	0.072	GhM_D09G2175	RING-H2 finger protein ATL79-like	-	6.38812
D09:49638569	intergenic;GhM_D09G2186(dist=27194),GhM_D09G2187(dist=16105)	TCC	T	0.072	GhM_D09G2176	NAC domain-containing protein 14-like	-	6.38812
D09:49638569	intergenic;GhM_D09G2186(dist=27194),GhM_D09G2187(dist=16105)	TCC	T	0.072	GhM_D09G2177	hypothetical protein B456_006G204200	-	6.38812
D09:49638569	intergenic;GhM_D09G2186(dist=27194),GhM_D09G2187(dist=16105)	TCC	T	0.072	GhM_D09G2178	heavy metal-associated isoprenylated plant protein 26-like	-	6.38812
D09:49638569	intergenic;GhM_D09G2186(dist=27194),GhM_D09G2187(dist=16105)	TCC	T	0.072	GhM_D09G2179	RING-H2 finger protein ATL3-like	-	6.38812
D09:49638569	intergenic;GhM_D09G2186(dist=27194),GhM_D09G2187(dist=16105)	TCC	T	0.072	GhM_D09G2180	probable beta-1,3-galactosyltransferase 6 isoform X1	-	6.38812
D09:49638569	intergenic;GhM_D09G2186(dist=27194),GhM_D09G2187(dist=16105)	TCC	T	0.072	GhM_D09G2181	uncharacterized protein LOC105800186	-	6.38812
D09:49638569	intergenic;GhM_D09G2186(dist=27194),GhM_D09G2187(dist=16105)	TCC	T	0.072	GhM_D09G2182	uncharacterized protein LOC105800188	-	6.38812
D09:49638569	intergenic;GhM_D09G2186(dist=27194),GhM_D09G2187(dist=16105)	TCC	T	0.072	GhM_D09G2183	granule-bound starch synthase 1, chloroplastic/amyloplastic-like	-	6.38812
D09:49638569	intergenic;GhM_D09G2186(dist=27194),GhM_D09G2187(dist=16105)	TCC	T	0.072	GhM_D09G2184	ubiquitin carboxyl-terminal hydrolase 9-like	-	6.38812
D09:49638569	intergenic;GhM_D09G2186(dist=27194),GhM_D09G2187(dist=16105)	TCC	T	0.072	GhM_D09G2185	Unknown	-	6.38812
D09:49638569	intergenic;GhM_D09G2186(dist=27194),GhM_D09G2187(dist=16105)	TCC	T	0.072	GhM_D09G2186	uncharacterized protein LOC105800191	-	6.38812
D09:49638569	intergenic;GhM_D09G2186(dist=27194),GhM_D09G2187(dist=16105)	TCC	T	0.072	GhM_D09G2187	protein BRANCHLESS TRICHOME-like	-	6.38812
D09:49638569	intergenic;GhM_D09G2186(dist=27194),GhM_D09G2187(dist=16105)	TCC	T	0.072	GhM_D09G2188	uncharacterized protein LOC105800003 isoform X2	-	6.38812
D09:49638569	intergenic;GhM_D09G2186(dist=27194),GhM_D09G2187(dist=16105)	TCC	T	0.072	GhM_D09G2189	uncharacterized protein LOC105800197 isoform X1	-	6.38812
D09:49638569	intergenic;GhM_D09G2186(dist=27194),GhM_D09G2187(dist=16105)	TCC	T	0.072	GhM_D09G2190	galactose oxidase-like	-	6.38812
D09:49638569	intergenic;GhM_D09G2186(dist=27194),GhM_D09G2187(dist=16105)	TCC	T	0.072	GhM_D09G2191	hypothetical protein B456_006G205700	-	6.38812
D09:49638569	intergenic;GhM_D09G2186(dist=27194),GhM_D09G2187(dist=16105)	TCC	T	0.072	GhM_D09G2192	Unknown	-	6.38812
D09:49638569	intergenic;GhM_D09G2186(dist=27194),GhM_D09G2187(dist=16105)	TCC	T	0.072	GhM_D09G2193	methionine gamma-lyase-like	-	6.38812
D09:49638569	intergenic;GhM_D09G2186(dist=27194),GhM_D09G2187(dist=16105)	TCC	T	0.072	GhM_D09G2194	uncharacterized protein LOC105800199 isoform X2	-	6.38812
D09:49638569	intergenic;GhM_D09G2186(dist=27194),GhM_D09G2187(dist=16105)	TCC	T	0.072	GhM_D09G2195	UPF0160 protein-like isoform X1	-	6.38812
D09:49638569	intergenic;GhM_D09G2186(dist=27194),GhM_D09G2187(dist=16105)	TCC	T	0.072	GhM_D09G2196	Unknown	-	6.38812
D09:49638569	intergenic;GhM_D09G2186(dist=27194),GhM_D09G2187(dist=16105)	TCC	T	0.072	GhM_D09G2197	dof zinc finger protein DOF1.8-like isoform X2	-	6.38812
D09:49638569	intergenic;GhM_D09G2186(dist=27194),GhM_D09G2187(dist=16105)	TCC	T	0.072	GhM_D09G2198	hypothetical protein B456_006G206200	-	6.38812
D09:49638569	intergenic;GhM_D09G2186(dist=27194),GhM_D09G2187(dist=16105)	TCC	T	0.072	GhM_D09G2199	nephrocystin-3-like	-	6.38812
D09:49638569	intergenic;GhM_D09G2186(dist=27194),GhM_D09G2187(dist=16105)	TCC	T	0.072	GhM_D09G2200	cyclin-dependent kinase E-1-like	-	6.38812
D09:49638569	intergenic;GhM_D09G2186(dist=27194),GhM_D09G2187(dist=16105)	TCC	T	0.072	GhM_D09G2201	protein NLP6-like isoform X1	-	6.38812
D09:49638569	intergenic;GhM_D09G2186(dist=27194),GhM_D09G2187(dist=16105)	TCC	T	0.072	GhM_D09G2202	cellulose synthase-like protein G2	-	6.38812
D09:49638569	intergenic;GhM_D09G2186(dist=27194),GhM_D09G2187(dist=16105)	TCC	T	0.072	GhM_D09G2203	hypothetical protein B456_006G206900	-	6.38812
D09:49638569	intergenic;GhM_D09G2186(dist=27194),GhM_D09G2187(dist=16105)	TCC	T	0.072	GhM_D09G2204	F-box protein SKIP8-like	-	6.38812
D09:49638569	intergenic;GhM_D09G2186(dist=27194),GhM_D09G2187(dist=16105)	TCC	T	0.072	GhM_D09G2205	calcineurin B-like protein 8	-	6.38812
D09:49638569	intergenic;GhM_D09G2186(dist=27194),GhM_D09G2187(dist=16105)	TCC	T	0.072	GhM_D09G2206	GDSL esterase/lipase At1g71691	-	6.38812
D09:49638569	intergenic;GhM_D09G2186(dist=27194),GhM_D09G2187(dist=16105)	TCC	T	0.072	GhM_D09G2207	dynamin-related protein 12A-like	-	6.38812
D09:49638569	intergenic;GhM_D09G2186(dist=27194),GhM_D09G2187(dist=16105)	TCC	T	0.072	GhM_D09G2208	UDP-glucose 4-epimerase GEPI48-like	-	6.38812
D09:49638569	intergenic;GhM_D09G2186(dist=27194),GhM_D09G2187(dist=16105)	TCC	T	0.072	GhM_D09G2209	uncharacterized protein LOC105800219	-	6.38812
D09:49638569	intergenic;GhM_D09G2186(dist=27194),GhM_D09G2187(dist=16105)	TCC	T	0.072	GhM_D09G2210	nucleoside diphosphate kinase 3-like isoform X1	-	6.38812
D09:49638569	intergenic;GhM_D09G2186(dist=27194),GhM_D09G2187(dist=16105)	TCC	T	0.072	GhM_D09G2211	uncharacterized protein LOC105800216	-	6.38812
D09:49638569	intergenic;GhM_D09G2186(dist=27194),GhM_D09G2187(dist=16105)	TCC	T	0.072	GhM_D09G2212	ethylene-responsive transcription factor ERF061-like	-	6.38812
D09:49638569	intergenic;GhM_D09G2186(dist=27194),GhM_D09G2187(dist=16105)	TCC	T	0.072	GhM_D09G2213	hypothetical protein B456_006G207900	-	6.38812
D09:49638569	intergenic;GhM_D09G2186(dist=27194),GhM_D09G2187(dist=16105)	TCC	T	0.072	GhM_D09G2214	myosin-1	-	6.38812
D09:49638569	intergenic;GhM_D09G2186(dist=27194),GhM_D09G2187(dist=16105)	TCC	T	0.072	GhM_D09G2215	Unknown	-	6.38812
D09:49638569	intergenic;GhM_D09G2186(dist=27194),GhM_D09G2187(dist=16105)	TCC	T	0.072	GhM_D09G2216	protein NETWORKED 1B	-	6.38812
D09:49638569	intergenic;GhM_D09G2186(dist=27194),GhM_D09G2187(dist=16105)	TCC	T	0.072	GhM_D09G2217	tropomyosin alpha-4 chain-like	-	6.38812
D09:49638569	intergenic;GhM_D09G2186(dist=27194),GhM_D09G2187(dist=16105)	TCC	T	0.072	GhM_D09G2218	hypothetical protein B456_006G208000	-	6.38812
D09:49638569	intergenic;GhM_D09G2186(dist=27194),GhM_D09G2187(dist=16105)	TCC	T	0.072	GhM_D09G2219	serine/threonine-protein kinase ATG1-like	-	6.38812
D09:49638569	intergenic;GhM_D09G2186(dist=27194),GhM_D09G2187(dist=16105)	TCC	T	0.072	GhM_D09G2220	serine/threonine-protein kinase ATG1-like	-	6.38812
D09:49638569	intergenic;GhM_D09G2186(dist=27194),GhM_D09G2187(dist=16105)	TCC	T	0.072	GhM_D09G2221	ethylene-responsive transcription factor CRF1-like	-	6.38812
D09:49638569	intergenic;GhM_D09G2186(dist=27194),GhM_D09G2187(dist=16105)	TCC	T	0.072	GhM_D09G2222	loricrin-like	-	6.38812
D09:49638569	intergenic;GhM_D09G2186(dist=27194),GhM_D09G2187(dist=16105)	TCC	T	0.072	GhM_D09G2223	putative cell division cycle ATPase	-	6.38812
D09:49638569	intergenic;GhM_D09G2186(dist=27194),GhM_D09G2187(dist=16105)	TCC	T	0.072	GhM_D09G2224	Reticulon-like protein B3	-	6.38812
D09:49638569	intergenic;GhM_D09G2186(dist=27194),GhM_D09G2187(dist=16105)	TCC	T	0.072	GhM_D09G2225	uncharacterized protein LOC105800230	-	6.38812
D09:49638569	intergenic;GhM_D09G2186(dist=27194),GhM_D09G2187(dist=16105)	TCC	T	0.072	GhM_D09G2226	40S ribosomal protein S10-like	-	6.38812
D09:49638569	intergenic;GhM_D09G2186(dist=27194),GhM_D09G2187(dist=16105)	TCC	T	0.072	GhM_D09G2227	BTB/POZ domain-containing protein At1g63850-like	-	6.38812
D09:49638569	intergenic;GhM_D09G2186(dist=27194),GhM_D09G2187(dist=16105)	TCC	T	0.072	GhM_D09G2228	probable beta-1,3-galactosyltransferase 11 isoform X1	-	6.38812
D10:53514588	intergenic;GhM_D10G2102(dist=2191),GhM_D10G2103(dist=59809)	TC	T	0.056	GhM_D10G2090	serine/threonine-protein phosphatase 4 regulatory subunit 3-like isoform X3	9.05277	10.5833	√
D10:53514588	intergenic;GhM_D10G2102(dist=2191),GhM_D10G2103(dist=59809)	TC	T	0.056	GhM_D10G2091	hypothetical protein B456_011G199300	9.05277	10.5833	√
D10:53514588	intergenic;GhM_D10G2102(dist=2191),GhM_D10G2103(dist=59809)	TC	T	0.056	GhM_D10G2092	zinc finger CCHC domain-containing protein 10-like	9.05277	10.5833	√
D10:53514588	intergenic;GhM_D10G2102(dist=2191),GhM_D10G2103(dist=59809)	TC	T	0.056	GhM_D10G2093	ubiquitin-conjugating enzyme E2 32-like	9.05277	10.5833	√
D10:53514588	intergenic;GhM_D10G2102(dist=2191),GhM_D10G2103(dist=59809)	TC	T	0.056	GhM_D10G2094	probable N-acetyltransferase HLS1-like	9.05277	10.5833
D10:53514588	intergenic;GhM_D10G2102(dist=2191),GhM_D10G2103(dist=59809)	TC	T	0.056	GhM_D10G2095	psbB mRNA maturation factor Mbb1, chloroplastic	9.05277	10.5833	√
D10:53514588	intergenic;GhM_D10G2102(dist=2191),GhM_D10G2103(dist=59809)	TC	T	0.056	GhM_D10G2096	hypothetical protein B456_011G199900	9.05277	10.5833
D10:53514588	intergenic;GhM_D10G2102(dist=2191),GhM_D10G2103(dist=59809)	TC	T	0.056	GhM_D10G2097	hypothetical protein B456_011G199900	9.05277	10.5833	√
D10:53514588	intergenic;GhM_D10G2102(dist=2191),GhM_D10G2103(dist=59809)	TC	T	0.056	GhM_D10G2098	hypothetical protein B456_011G199900	9.05277	10.5833
D10:53514588	intergenic;GhM_D10G2102(dist=2191),GhM_D10G2103(dist=59809)	TC	T	0.056	GhM_D10G2099	ATP-citrate synthase beta chain protein 2	9.05277	10.5833	√
D10:53514588	intergenic;GhM_D10G2102(dist=2191),GhM_D10G2103(dist=59809)	TC	T	0.056	GhM_D10G2100	hypothetical protein B456_011G200100	9.05277	10.5833	√
D10:53514588	intergenic;GhM_D10G2102(dist=2191),GhM_D10G2103(dist=59809)	TC	T	0.056	GhM_D10G2101	hypothetical protein B456_011G200200	9.05277	10.5833	√
D10:53514588	intergenic;GhM_D10G2102(dist=2191),GhM_D10G2103(dist=59809)	TC	T	0.056	GhM_D10G2102	dual specificity mitogen-activated protein kinase kinase 1-like isoform X1	9.05277	10.5833	√	√
D10:53514588	intergenic;GhM_D10G2102(dist=2191),GhM_D10G2103(dist=59809)	TC	T	0.056	GhM_D10G2103	glycine-rich cell wall structural protein-like isoform X20	9.05277	10.5833	√
D10:53514588	intergenic;GhM_D10G2102(dist=2191),GhM_D10G2103(dist=59809)	TC	T	0.056	GhM_D10G2104	uncharacterized protein LOC105798032 isoform X1	9.05277	10.5833	√
D10:53514588	intergenic;GhM_D10G2102(dist=2191),GhM_D10G2103(dist=59809)	TC	T	0.056	GhM_D10G2105	hypothetical protein B456_011G200500, partial	9.05277	10.5833
D10:53514588	intergenic;GhM_D10G2102(dist=2191),GhM_D10G2103(dist=59809)	TC	T	0.056	GhM_D10G2106	peroxidase 29	9.05277	10.5833	√
D10:53514588	intergenic;GhM_D10G2102(dist=2191),GhM_D10G2103(dist=59809)	TC	T	0.056	GhM_D10G2107	hypothetical protein B456_011G200700	9.05277	10.5833	√
D10:53514588	intergenic;GhM_D10G2102(dist=2191),GhM_D10G2103(dist=59809)	TC	T	0.056	GhM_D10G2108	probable protein phosphatase 2C 42	9.05277	10.5833	√
D10:53514588	intergenic;GhM_D10G2102(dist=2191),GhM_D10G2103(dist=59809)	TC	T	0.056	GhM_D10G2109	uncharacterized protein LOC105777240 isoform X2	9.05277	10.5833	√
D10:53514588	intergenic;GhM_D10G2102(dist=2191),GhM_D10G2103(dist=59809)	TC	T	0.056	GhM_D10G2110	Unknown	9.05277	10.5833
D10:53514588	intergenic;GhM_D10G2102(dist=2191),GhM_D10G2103(dist=59809)	TC	T	0.056	GhM_D10G2111	calmodulin-like	9.05277	10.5833	√
D10:53514588	intergenic;GhM_D10G2102(dist=2191),GhM_D10G2103(dist=59809)	TC	T	0.056	GhM_D10G2112	hypothetical protein B456_011G201400, partial	9.05277	10.5833		√
D10:53514588	intergenic;GhM_D10G2102(dist=2191),GhM_D10G2103(dist=59809)	TC	T	0.056	GhM_D10G2113	hypothetical protein B456_011G201400, partial	9.05277	10.5833
D10:53514588	intergenic;GhM_D10G2102(dist=2191),GhM_D10G2103(dist=59809)	TC	T	0.056	GhM_D10G2114	hypothetical protein B456_011G201600	9.05277	10.5833	√
D10:53514588	intergenic;GhM_D10G2102(dist=2191),GhM_D10G2103(dist=59809)	TC	T	0.056	GhM_D10G2115	DNA replication complex GINS protein SLD5 isoform X2	9.05277	10.5833	√	√
D10:53514588	intergenic;GhM_D10G2102(dist=2191),GhM_D10G2103(dist=59809)	TC	T	0.056	GhM_D10G2116	uncharacterized protein LOC105774925	9.05277	10.5833	√
D10:53514591	intergenic;GhM_D10G2102(dist=2193),GhM_D10G2103(dist=59807)	C	CT	0.056	GhM_D10G2090	serine/threonine-protein phosphatase 4 regulatory subunit 3-like isoform X3	9.32224	10.8604	√
D10:53514591	intergenic;GhM_D10G2102(dist=2193),GhM_D10G2103(dist=59807)	C	CT	0.056	GhM_D10G2091	hypothetical protein B456_011G199300	9.32224	10.8604	√
D10:53514591	intergenic;GhM_D10G2102(dist=2193),GhM_D10G2103(dist=59807)	C	CT	0.056	GhM_D10G2092	zinc finger CCHC domain-containing protein 10-like	9.32224	10.8604	√
D10:53514591	intergenic;GhM_D10G2102(dist=2193),GhM_D10G2103(dist=59807)	C	CT	0.056	GhM_D10G2093	ubiquitin-conjugating enzyme E2 32-like	9.32224	10.8604	√
D10:53514591	intergenic;GhM_D10G2102(dist=2193),GhM_D10G2103(dist=59807)	C	CT	0.056	GhM_D10G2094	probable N-acetyltransferase HLS1-like	9.32224	10.8604
D10:53514591	intergenic;GhM_D10G2102(dist=2193),GhM_D10G2103(dist=59807)	C	CT	0.056	GhM_D10G2095	psbB mRNA maturation factor Mbb1, chloroplastic	9.32224	10.8604	√
D10:53514591	intergenic;GhM_D10G2102(dist=2193),GhM_D10G2103(dist=59807)	C	CT	0.056	GhM_D10G2096	hypothetical protein B456_011G199900	9.32224	10.8604
D10:53514591	intergenic;GhM_D10G2102(dist=2193),GhM_D10G2103(dist=59807)	C	CT	0.056	GhM_D10G2097	hypothetical protein B456_011G199900	9.32224	10.8604	√
D10:53514591	intergenic;GhM_D10G2102(dist=2193),GhM_D10G2103(dist=59807)	C	CT	0.056	GhM_D10G2098	hypothetical protein B456_011G199900	9.32224	10.8604
D10:53514591	intergenic;GhM_D10G2102(dist=2193),GhM_D10G2103(dist=59807)	C	CT	0.056	GhM_D10G2099	ATP-citrate synthase beta chain protein 2	9.32224	10.8604	√
D10:53514591	intergenic;GhM_D10G2102(dist=2193),GhM_D10G2103(dist=59807)	C	CT	0.056	GhM_D10G2100	hypothetical protein B456_011G200100	9.32224	10.8604	√
D10:53514591	intergenic;GhM_D10G2102(dist=2193),GhM_D10G2103(dist=59807)	C	CT	0.056	GhM_D10G2101	hypothetical protein B456_011G200200	9.32224	10.8604	√
D10:53514591	intergenic;GhM_D10G2102(dist=2193),GhM_D10G2103(dist=59807)	C	CT	0.056	GhM_D10G2102	dual specificity mitogen-activated protein kinase kinase 1-like isoform X1	9.32224	10.8604	√	√
D10:53514591	intergenic;GhM_D10G2102(dist=2193),GhM_D10G2103(dist=59807)	C	CT	0.056	GhM_D10G2103	glycine-rich cell wall structural protein-like isoform X20	9.32224	10.8604	√
D10:53514591	intergenic;GhM_D10G2102(dist=2193),GhM_D10G2103(dist=59807)	C	CT	0.056	GhM_D10G2104	uncharacterized protein LOC105798032 isoform X1	9.32224	10.8604	√
D10:53514591	intergenic;GhM_D10G2102(dist=2193),GhM_D10G2103(dist=59807)	C	CT	0.056	GhM_D10G2105	hypothetical protein B456_011G200500, partial	9.32224	10.8604
D10:53514591	intergenic;GhM_D10G2102(dist=2193),GhM_D10G2103(dist=59807)	C	CT	0.056	GhM_D10G2106	peroxidase 29	9.32224	10.8604	√
D10:53514591	intergenic;GhM_D10G2102(dist=2193),GhM_D10G2103(dist=59807)	C	CT	0.056	GhM_D10G2107	hypothetical protein B456_011G200700	9.32224	10.8604	√
D10:53514591	intergenic;GhM_D10G2102(dist=2193),GhM_D10G2103(dist=59807)	C	CT	0.056	GhM_D10G2108	probable protein phosphatase 2C 42	9.32224	10.8604	√
D10:53514591	intergenic;GhM_D10G2102(dist=2193),GhM_D10G2103(dist=59807)	C	CT	0.056	GhM_D10G2109	uncharacterized protein LOC105777240 isoform X2	9.32224	10.8604	√
D10:53514591	intergenic;GhM_D10G2102(dist=2193),GhM_D10G2103(dist=59807)	C	CT	0.056	GhM_D10G2110	Unknown	9.32224	10.8604
D10:53514591	intergenic;GhM_D10G2102(dist=2193),GhM_D10G2103(dist=59807)	C	CT	0.056	GhM_D10G2111	calmodulin-like	9.32224	10.8604	√
D10:53514591	intergenic;GhM_D10G2102(dist=2193),GhM_D10G2103(dist=59807)	C	CT	0.056	GhM_D10G2112	hypothetical protein B456_011G201400, partial	9.32224	10.8604		√
D10:53514591	intergenic;GhM_D10G2102(dist=2193),GhM_D10G2103(dist=59807)	C	CT	0.056	GhM_D10G2113	hypothetical protein B456_011G201400, partial	9.32224	10.8604
D10:53514591	intergenic;GhM_D10G2102(dist=2193),GhM_D10G2103(dist=59807)	C	CT	0.056	GhM_D10G2114	hypothetical protein B456_011G201600	9.32224	10.8604	√
D10:53514591	intergenic;GhM_D10G2102(dist=2193),GhM_D10G2103(dist=59807)	C	CT	0.056	GhM_D10G2115	DNA replication complex GINS protein SLD5 isoform X2	9.32224	10.8604	√	√
D10:53514591	intergenic;GhM_D10G2102(dist=2193),GhM_D10G2103(dist=59807)	C	CT	0.056	GhM_D10G2116	uncharacterized protein LOC105774925	9.32224	10.8604	√
D11:39563661	intergenic;GhM_D11G2597(dist=126524),GhM_D11G2598(dist=6455)	T	TC	0.268	GhM_D11G2592	uncharacterized protein LOC105785388	12.1991	13.5047	√
D11:39563661	intergenic;GhM_D11G2597(dist=126524),GhM_D11G2598(dist=6455)	T	TC	0.268	GhM_D11G2593	EH domain-containing protein 1-like isoform X2	12.1991	13.5047	√
D11:39563661	intergenic;GhM_D11G2597(dist=126524),GhM_D11G2598(dist=6455)	T	TC	0.268	GhM_D11G2594	probable LRR receptor-like serine/threonine-protein kinase At4g36180	12.1991	13.5047	√
D11:39563661	intergenic;GhM_D11G2597(dist=126524),GhM_D11G2598(dist=6455)	T	TC	0.268	GhM_D11G2595	hypothetical protein B456_002G150400	12.1991	13.5047	√
D11:39563661	intergenic;GhM_D11G2597(dist=126524),GhM_D11G2598(dist=6455)	T	TC	0.268	GhM_D11G2596	hypothetical protein L484_000844	12.1991	13.5047	√
D11:39563661	intergenic;GhM_D11G2597(dist=126524),GhM_D11G2598(dist=6455)	T	TC	0.268	GhM_D11G2597	Cellulose synthase A catalytic subunit 2 [UDP-forming]	12.1991	13.5047	√
D11:39563661	intergenic;GhM_D11G2597(dist=126524),GhM_D11G2598(dist=6455)	T	TC	0.268	GhM_D11G2598	protein S-acyltransferase 8-like isoform X2	12.1991	13.5047	√
D11:39563661	intergenic;GhM_D11G2597(dist=126524),GhM_D11G2598(dist=6455)	T	TC	0.268	GhM_D11G2599	exosome complex component RRP4	12.1991	13.5047	√
D11:39563661	intergenic;GhM_D11G2597(dist=126524),GhM_D11G2598(dist=6455)	T	TC	0.268	GhM_D11G2600	ribonucleoside-diphosphate reductase large subunit	12.1991	13.5047	√
D11:39563661	intergenic;GhM_D11G2597(dist=126524),GhM_D11G2598(dist=6455)	T	TC	0.268	GhM_D11G2601	hypothetical protein Csa_5G175720	12.1991	13.5047
D11:39563661	intergenic;GhM_D11G2597(dist=126524),GhM_D11G2598(dist=6455)	T	TC	0.268	GhM_D11G2602	uncharacterized protein LOC105784068	12.1991	13.5047	√
D11:39563661	intergenic;GhM_D11G2597(dist=126524),GhM_D11G2598(dist=6455)	T	TC	0.268	GhM_D11G2603	RNA-binding 39	12.1991	13.5047	√
D11:39563661	intergenic;GhM_D11G2597(dist=126524),GhM_D11G2598(dist=6455)	T	TC	0.268	GhM_D11G2604	pleiotropic drug resistance protein 3-like	12.1991	13.5047
D11:39563661	intergenic;GhM_D11G2597(dist=126524),GhM_D11G2598(dist=6455)	T	TC	0.268	GhM_D11G2605	hypothetical protein B456_001G147200	12.1991	13.5047	√
D11:39563661	intergenic;GhM_D11G2597(dist=126524),GhM_D11G2598(dist=6455)	T	TC	0.268	GhM_D11G2606	uncharacterized protein LOC105785377	12.1991	13.5047	√
D11:39563661	intergenic;GhM_D11G2597(dist=126524),GhM_D11G2598(dist=6455)	T	TC	0.268	GhM_D11G2607	protein BRASSINOSTEROID INSENSITIVE 1-like	12.1991	13.5047	√
Note: √ indicates the genes have expression and/or structural variation within regulatory and/or coding regions. The statistical analysis was performed with two-tailed Wald test.

## Sheet: 3 M
Supplementary Data File 3 List of the significantly associated structural variations and genes for Micronaire value (M)
Position	Category	Reference	Alternate	MAF	Gene ID	Annotation	-log10(P)		With expression	With structural variations
							FM_mean	FM_BLUP
A02:13826897	intergenic;GhM_A02G0844(dist=69531),GhM_A02G0845(dist=67880)	AAG	A	0.06	GhM_A02G0842	Histone promoter control 2	-	5.63866
A02:13826897	intergenic;GhM_A02G0844(dist=69531),GhM_A02G0845(dist=67880)	AAG	A	0.06	GhM_A02G0843	hypothetical protein F383_32386	-	5.63866
A02:13826897	intergenic;GhM_A02G0844(dist=69531),GhM_A02G0845(dist=67880)	AAG	A	0.06	GhM_A02G0844	uncharacterized protein LOC105795689	-	5.63866
A02:13826897	intergenic;GhM_A02G0844(dist=69531),GhM_A02G0845(dist=67880)	AAG	A	0.06	GhM_A02G0845	hypothetical protein F383_29180	-	5.63866
A02:13826897	intergenic;GhM_A02G0844(dist=69531),GhM_A02G0845(dist=67880)	AAG	A	0.06	GhM_A02G0846	Unknown	-	5.63866
A02:13826897	intergenic;GhM_A02G0844(dist=69531),GhM_A02G0845(dist=67880)	AAG	A	0.06	GhM_A02G0847	mhkB	-	5.63866
A02:13826897	intergenic;GhM_A02G0844(dist=69531),GhM_A02G0845(dist=67880)	AAG	A	0.06	GhM_A02G0848	hypothetical protein F383_32006	-	5.63866
A02:13826897	intergenic;GhM_A02G0844(dist=69531),GhM_A02G0845(dist=67880)	AAG	A	0.06	GhM_A02G0849	probable receptor-like protein kinase At1g11050	-	5.63866
A02:13826897	intergenic;GhM_A02G0844(dist=69531),GhM_A02G0845(dist=67880)	AAG	A	0.06	GhM_A02G0850	SWI/SNF complex subunit SWI3C -like protein	-	5.63866
A02:13826897	intergenic;GhM_A02G0844(dist=69531),GhM_A02G0845(dist=67880)	AAG	A	0.06	GhM_A02G0851	uncharacterized protein LOC105797154	-	5.63866
A02:13826897	intergenic;GhM_A02G0844(dist=69531),GhM_A02G0845(dist=67880)	AAG	A	0.06	GhM_A02G0852	hypothetical protein B456_005G088600	-	5.63866
A02:13826897	intergenic;GhM_A02G0844(dist=69531),GhM_A02G0845(dist=67880)	AAG	A	0.06	GhM_A02G0853	phosphoenolpyruvate carboxylase, partial	-	5.63866
A02:13826897	intergenic;GhM_A02G0844(dist=69531),GhM_A02G0845(dist=67880)	AAG	A	0.06	GhM_A02G0854	hypothetical protein B456_013G173500	-	5.63866
A02:13826897	intergenic;GhM_A02G0844(dist=69531),GhM_A02G0845(dist=67880)	AAG	A	0.06	GhM_A02G0855	proteasome subunit beta type-3-A-like	-	5.63866
A04:1138451	intronic;GhM_A04G0085	AATTGGATG	A	0.5	GhM_A04G0069	DNA-directed RNA polymerases I and III subunit RPAC2	6.57788	6.96623		√
A04:1138451	intronic;GhM_A04G0085	AATTGGATG	A	0.5	GhM_A04G0070	hypothetical protein F383_30853	6.57788	6.96623
A04:1138451	intronic;GhM_A04G0085	AATTGGATG	A	0.5	GhM_A04G0071	Unknown	6.57788	6.96623		√
A04:1138451	intronic;GhM_A04G0085	AATTGGATG	A	0.5	GhM_A04G0072	Unknown	6.57788	6.96623		√
A04:1138451	intronic;GhM_A04G0085	AATTGGATG	A	0.5	GhM_A04G0073	hypothetical protein B456_006G066600, partial	6.57788	6.96623		√
A04:1138451	intronic;GhM_A04G0085	AATTGGATG	A	0.5	GhM_A04G0074	dirigent protein 4-like	6.57788	6.96623	√	√
A04:1138451	intronic;GhM_A04G0085	AATTGGATG	A	0.5	GhM_A04G0075	Disease resistance response protein	6.57788	6.96623	√
A04:1138451	intronic;GhM_A04G0085	AATTGGATG	A	0.5	GhM_A04G0076	Disease resistance response protein	6.57788	6.96623	√	√
A04:1138451	intronic;GhM_A04G0085	AATTGGATG	A	0.5	GhM_A04G0077	Disease resistance response protein	6.57788	6.96623	√	√
A04:1138451	intronic;GhM_A04G0085	AATTGGATG	A	0.5	GhM_A04G0078	dirigent protein 4-like	6.57788	6.96623	√	√
A04:1138451	intronic;GhM_A04G0085	AATTGGATG	A	0.5	GhM_A04G0079	dirigent protein 4-like	6.57788	6.96623	√	√
A04:1138451	intronic;GhM_A04G0085	AATTGGATG	A	0.5	GhM_A04G0080	dirigent-like protein	6.57788	6.96623	√
A04:1138451	intronic;GhM_A04G0085	AATTGGATG	A	0.5	GhM_A04G0081	dirigent protein 4-like	6.57788	6.96623	√	√
A04:1138451	intronic;GhM_A04G0085	AATTGGATG	A	0.5	GhM_A04G0082	dirigent protein 4-like	6.57788	6.96623	√	√
A04:1138451	intronic;GhM_A04G0085	AATTGGATG	A	0.5	GhM_A04G0083	hypothetical protein B456_009G446700	6.57788	6.96623		√
A04:1138451	intronic;GhM_A04G0085	AATTGGATG	A	0.5	GhM_A04G0084	uncharacterized protein LOC105786794	6.57788	6.96623		√
A04:1138451	intronic;GhM_A04G0085	AATTGGATG	A	0.5	GhM_A04G0085	hypothetical protein B456_N012600	6.57788	6.96623	√	√
A04:1138451	intronic;GhM_A04G0085	AATTGGATG	A	0.5	GhM_A04G0086	Uncharacterized protein TCM_030903	6.57788	6.96623	√
A04:1138451	intronic;GhM_A04G0085	AATTGGATG	A	0.5	GhM_A04G0087	Unknown	6.57788	6.96623	√	√
A04:1138451	intronic;GhM_A04G0085	AATTGGATG	A	0.5	GhM_A04G0088	hypothetical protein B456_002G241900	6.57788	6.96623	√
A04:1138451	intronic;GhM_A04G0085	AATTGGATG	A	0.5	GhM_A04G0089	uncharacterized protein LOC105784809	6.57788	6.96623		√
A04:1138451	intronic;GhM_A04G0085	AATTGGATG	A	0.5	GhM_A04G0090	hypothetical protein B456_013G240100	6.57788	6.96623		√
A04:1138451	intronic;GhM_A04G0085	AATTGGATG	A	0.5	GhM_A04G0091	uncharacterized protein LOC105767880	6.57788	6.96623		√
A04:1138451	intronic;GhM_A04G0085	AATTGGATG	A	0.5	GhM_A04G0092	protein transport protein Sec24-like At3g07100	6.57788	6.96623	√	√
A04:1138451	intronic;GhM_A04G0085	AATTGGATG	A	0.5	GhM_A04G0093	zinc finger CCCH domain-containing protein 18-like	6.57788	6.96623		√
A04:1138451	intronic;GhM_A04G0085	AATTGGATG	A	0.5	GhM_A04G0094	scarecrow-like protein 5	6.57788	6.96623	√
A04:1138451	intronic;GhM_A04G0085	AATTGGATG	A	0.5	GhM_A04G0095	RNA-binding Musashi Rbp6	6.57788	6.96623	√
A04:1138451	intronic;GhM_A04G0085	AATTGGATG	A	0.5	GhM_A04G0096	uncharacterized protein LOC105768516	6.57788	6.96623	√
A04:1138451	intronic;GhM_A04G0085	AATTGGATG	A	0.5	GhM_A04G0097	40S ribosomal S8	6.57788	6.96623	√	√
A04:1138451	intronic;GhM_A04G0085	AATTGGATG	A	0.5	GhM_A04G0098	hypothetical protein F383_11622	6.57788	6.96623	√	√
A04:1138451	intronic;GhM_A04G0085	AATTGGATG	A	0.5	GhM_A04G0099	beta-(1,2)-xylosyltransferase-like	6.57788	6.96623	√	√
A04:1138451	intronic;GhM_A04G0085	AATTGGATG	A	0.5	GhM_A04G0100	hypothetical protein F383_11620	6.57788	6.96623	√	√
A04:1138451	intronic;GhM_A04G0085	AATTGGATG	A	0.5	GhM_A04G0101	putative glycerophosphoryl diester phosphodiesterase 2 -like protein	6.57788	6.96623	√	√
A04:1138451	intronic;GhM_A04G0085	AATTGGATG	A	0.5	GhM_A04G0102	probable aquaporin SIP2-1	6.57788	6.96623	√	√
A04:1138451	intronic;GhM_A04G0085	AATTGGATG	A	0.5	GhM_A04G0103	Putative lipid-transfer DIR1 -like protein	6.57788	6.96623	√	√
A04:1138451	intronic;GhM_A04G0085	AATTGGATG	A	0.5	GhM_A04G0104	probable long-chain-alcohol O-fatty-acyltransferase 5 isoform X2	6.57788	6.96623	√
A04:1138451	intronic;GhM_A04G0085	AATTGGATG	A	0.5	GhM_A04G0105	putative lipid-transfer protein DIR1	6.57788	6.96623
A04:1138451	intronic;GhM_A04G0085	AATTGGATG	A	0.5	GhM_A04G0106	Unknown	6.57788	6.96623	√	√
A04:1138451	intronic;GhM_A04G0085	AATTGGATG	A	0.5	GhM_A04G0107	putative lipid-transfer protein DIR1	6.57788	6.96623	√	√
A04:1138451	intronic;GhM_A04G0085	AATTGGATG	A	0.5	GhM_A04G0108	probable long-chain-alcohol O-fatty-acyltransferase 5 isoform X2	6.57788	6.96623	√	√
A04:1138451	intronic;GhM_A04G0085	AATTGGATG	A	0.5	GhM_A04G0109	DNA topoisomerase 1 -like protein	6.57788	6.96623	√
A04:1138451	intronic;GhM_A04G0085	AATTGGATG	A	0.5	GhM_A04G0110	syntaxin-51-like	6.57788	6.96623	√	√
A04:1138451	intronic;GhM_A04G0085	AATTGGATG	A	0.5	GhM_A04G0111	Transcription initiation factor tfiid, putative	6.57788	6.96623	√	√
A04:1138451	intronic;GhM_A04G0085	AATTGGATG	A	0.5	GhM_A04G0112	V-type proton ATPase subunit e	6.57788	6.96623	√	√
A04:1138451	intronic;GhM_A04G0085	AATTGGATG	A	0.5	GhM_A04G0113	Serine/threonine-protein phosphatase PP-X isozyme 2 -like protein	6.57788	6.96623	√	√
A04:1138451	intronic;GhM_A04G0085	AATTGGATG	A	0.5	GhM_A04G0114	protein HOMOLOG OF MAMMALIAN LYST-INTERACTING PROTEIN 5-like	6.57788	6.96623	√
A04:1138451	intronic;GhM_A04G0085	AATTGGATG	A	0.5	GhM_A04G0115	65-kDa microtubule-associated 1 -like protein	6.57788	6.96623	√
A04:1138451	intronic;GhM_A04G0085	AATTGGATG	A	0.5	GhM_A04G0116	Protein grpE	6.57788	6.96623	√	√
A04:63372634	intergenic;GhM_A04G0902(dist=172036),GhM_A04G0903(dist=32506)	TCC	T	0.289	GhM_A04G0898	Eukaryotic release factor 1 (eRF1) family protein, putative	7.2159	6.89701	√
A04:63372634	intergenic;GhM_A04G0902(dist=172036),GhM_A04G0903(dist=32506)	TCC	T	0.289	GhM_A04G0899	Eukaryotic release factor 1 (eRF1) family protein, putative	7.2159	6.89701	√
A04:63372634	intergenic;GhM_A04G0902(dist=172036),GhM_A04G0903(dist=32506)	TCC	T	0.289	GhM_A04G0900	DnaJ subfamily C member 28	7.2159	6.89701	√
A04:63372634	intergenic;GhM_A04G0902(dist=172036),GhM_A04G0903(dist=32506)	TCC	T	0.289	GhM_A04G0901	Vacuolar-sorting-associated protein 37 -like protein	7.2159	6.89701	√
A04:63372634	intergenic;GhM_A04G0902(dist=172036),GhM_A04G0903(dist=32506)	TCC	T	0.289	GhM_A04G0902	Unknown	7.2159	6.89701	√
A04:63372634	intergenic;GhM_A04G0902(dist=172036),GhM_A04G0903(dist=32506)	TCC	T	0.289	GhM_A04G0903	uncharacterized protein At3g50808-like isoform X2	7.2159	6.89701	√
A04:63372634	intergenic;GhM_A04G0902(dist=172036),GhM_A04G0903(dist=32506)	TCC	T	0.289	GhM_A04G0904	RING-H2 finger protein ATL52-like	7.2159	6.89701
A04:63372634	intergenic;GhM_A04G0902(dist=172036),GhM_A04G0903(dist=32506)	TCC	T	0.289	GhM_A04G0905	probable 2-oxoglutarate/Fe(II)-dependent dioxygenase	7.2159	6.89701	√
A04:63372639	intergenic;GhM_A04G0902(dist=172041),GhM_A04G0903(dist=32494)	GAAGTTTCGA	G	0.293	GhM_A04G0898	Eukaryotic release factor 1 (eRF1) family protein, putative	6.87375	6.79136	√
A04:63372639	intergenic;GhM_A04G0902(dist=172041),GhM_A04G0903(dist=32494)	GAAGTTTCGA	G	0.293	GhM_A04G0899	Eukaryotic release factor 1 (eRF1) family protein, putative	6.87375	6.79136	√
A04:63372639	intergenic;GhM_A04G0902(dist=172041),GhM_A04G0903(dist=32494)	GAAGTTTCGA	G	0.293	GhM_A04G0900	DnaJ subfamily C member 28	6.87375	6.79136	√
A04:63372639	intergenic;GhM_A04G0902(dist=172041),GhM_A04G0903(dist=32494)	GAAGTTTCGA	G	0.293	GhM_A04G0901	Vacuolar-sorting-associated protein 37 -like protein	6.87375	6.79136	√
A04:63372639	intergenic;GhM_A04G0902(dist=172041),GhM_A04G0903(dist=32494)	GAAGTTTCGA	G	0.293	GhM_A04G0902	Unknown	6.87375	6.79136	√
A04:63372639	intergenic;GhM_A04G0902(dist=172041),GhM_A04G0903(dist=32494)	GAAGTTTCGA	G	0.293	GhM_A04G0903	uncharacterized protein At3g50808-like isoform X2	6.87375	6.79136	√
A04:63372639	intergenic;GhM_A04G0902(dist=172041),GhM_A04G0903(dist=32494)	GAAGTTTCGA	G	0.293	GhM_A04G0904	RING-H2 finger protein ATL52-like	6.87375	6.79136
A04:63372639	intergenic;GhM_A04G0902(dist=172041),GhM_A04G0903(dist=32494)	GAAGTTTCGA	G	0.293	GhM_A04G0905	probable 2-oxoglutarate/Fe(II)-dependent dioxygenase	6.87375	6.79136	√
A05:8255686	exonic;GhM_A05G0943	TC	T	0.451	GhM_A05G0903	transcription factor HBP-1b(c38)-like isoform X4	6.57584	8.49627	√	√
A05:8255686	exonic;GhM_A05G0943	TC	T	0.451	GhM_A05G0904	Poly [ADP-ribose] polymerase 3	6.57584	8.49627	√	√
A05:8255686	exonic;GhM_A05G0943	TC	T	0.451	GhM_A05G0905	uncharacterized protein LOC105767458	6.57584	8.49627
A05:8255686	exonic;GhM_A05G0943	TC	T	0.451	GhM_A05G0906	Zinc finger A20 and AN1 domain-containing stress-associated 3 -like protein	6.57584	8.49627	√	√
A05:8255686	exonic;GhM_A05G0943	TC	T	0.451	GhM_A05G0907	sucA	6.57584	8.49627	√	√
A05:8255686	exonic;GhM_A05G0943	TC	T	0.451	GhM_A05G0908	protein SUPPRESSOR OF K(+) TRANSPORT GROWTH DEFECT 1	6.57584	8.49627	√	√
A05:8255686	exonic;GhM_A05G0943	TC	T	0.451	GhM_A05G0909	protein HIRA isoform X1	6.57584	8.49627	√	√
A05:8255686	exonic;GhM_A05G0943	TC	T	0.451	GhM_A05G0910	cytochrome P450 94C1-like	6.57584	8.49627	√	√
A05:8255686	exonic;GhM_A05G0943	TC	T	0.451	GhM_A05G0911	histidine-containing phosphotransfer protein 1-like	6.57584	8.49627	√
A05:8255686	exonic;GhM_A05G0943	TC	T	0.451	GhM_A05G0912	hypothetical protein F383_07945	6.57584	8.49627	√
A05:8255686	exonic;GhM_A05G0943	TC	T	0.451	GhM_A05G0913	DNA polymerase epsilon catalytic subunit A-like isoform X1	6.57584	8.49627	√	√
A05:8255686	exonic;GhM_A05G0943	TC	T	0.451	GhM_A05G0914	60S acidic ribosomal P2	6.57584	8.49627	√
A05:8255686	exonic;GhM_A05G0943	TC	T	0.451	GhM_A05G0915	Serine/threonine-protein kinase KIPK	6.57584	8.49627	√	√
A05:8255686	exonic;GhM_A05G0943	TC	T	0.451	GhM_A05G0916	low molecular weight phosphotyrosine protein phosphatase	6.57584	8.49627	√
A05:8255686	exonic;GhM_A05G0943	TC	T	0.451	GhM_A05G0917	Glyoxylate reductase	6.57584	8.49627	√
A05:8255686	exonic;GhM_A05G0943	TC	T	0.451	GhM_A05G0918	uncharacterized protein LOC105764991	6.57584	8.49627		√
A05:8255686	exonic;GhM_A05G0943	TC	T	0.451	GhM_A05G0919	uncharacterized protein LOC105767527	6.57584	8.49627	√	√
A05:8255686	exonic;GhM_A05G0943	TC	T	0.451	GhM_A05G0920	ethylene-responsive transcription factor ERF024-like	6.57584	8.49627	√	√
A05:8255686	exonic;GhM_A05G0943	TC	T	0.451	GhM_A05G0921	protein ralf-like 28	6.57584	8.49627		√
A05:8255686	exonic;GhM_A05G0943	TC	T	0.451	GhM_A05G0922	hypothetical protein B456_009G087800	6.57584	8.49627
A05:8255686	exonic;GhM_A05G0943	TC	T	0.451	GhM_A05G0923	hypothetical protein F383_09518	6.57584	8.49627	√	√
A05:8255686	exonic;GhM_A05G0943	TC	T	0.451	GhM_A05G0924	uncharacterized protein LOC105771395	6.57584	8.49627	√
A05:8255686	exonic;GhM_A05G0943	TC	T	0.451	GhM_A05G0925	Alpha-1B-glycoprotein	6.57584	8.49627	√	√
A05:8255686	exonic;GhM_A05G0943	TC	T	0.451	GhM_A05G0926	hypothetical protein B456_009G088300	6.57584	8.49627	√
A05:8255686	exonic;GhM_A05G0943	TC	T	0.451	GhM_A05G0927	uncharacterized protein LOC105770286 isoform X2	6.57584	8.49627	√
A05:8255686	exonic;GhM_A05G0943	TC	T	0.451	GhM_A05G0928	Bifunctional polymyxin resistance ArnA	6.57584	8.49627	√
A05:8255686	exonic;GhM_A05G0943	TC	T	0.451	GhM_A05G0929	histone deacetylase HDT1 isoform X2	6.57584	8.49627	√	√
A05:8255686	exonic;GhM_A05G0943	TC	T	0.451	GhM_A05G0930	Unknown	6.57584	8.49627
A05:8255686	exonic;GhM_A05G0943	TC	T	0.451	GhM_A05G0931	SRSF protein kinase 1	6.57584	8.49627	√
A05:8255686	exonic;GhM_A05G0943	TC	T	0.451	GhM_A05G0932	lysosomal Pro-X carboxypeptidase-like isoform X1	6.57584	8.49627	√
A05:8255686	exonic;GhM_A05G0943	TC	T	0.451	GhM_A05G0933	lysosomal Pro-X carboxypeptidase-like isoform X1	6.57584	8.49627	√
A05:8255686	exonic;GhM_A05G0943	TC	T	0.451	GhM_A05G0934	Coiled-coil domain-containing protein	6.57584	8.49627	√
A05:8255686	exonic;GhM_A05G0943	TC	T	0.451	GhM_A05G0935	hypothetical protein B456_009G089100	6.57584	8.49627	√
A05:8255686	exonic;GhM_A05G0943	TC	T	0.451	GhM_A05G0936	Protein neuralized	6.57584	8.49627	√	√
A05:8255686	exonic;GhM_A05G0943	TC	T	0.451	GhM_A05G0937	RING-H2 finger protein ATL57 isoform X2	6.57584	8.49627
A05:8255686	exonic;GhM_A05G0943	TC	T	0.451	GhM_A05G0938	uncharacterized protein At1g08160-like	6.57584	8.49627	√	√
A05:8255686	exonic;GhM_A05G0943	TC	T	0.451	GhM_A05G0939	cyclin-dependent kinases regulatory subunit 1	6.57584	8.49627	√	√
A05:8255686	exonic;GhM_A05G0943	TC	T	0.451	GhM_A05G0940	uncharacterized protein LOC105768951	6.57584	8.49627	√	√
A05:8255686	exonic;GhM_A05G0943	TC	T	0.451	GhM_A05G0941	hypothetical protein B456_002G055100	6.57584	8.49627
A05:8255686	exonic;GhM_A05G0943	TC	T	0.451	GhM_A05G0942	ATP synthase A chain	6.57584	8.49627	√	√
A05:8255686	exonic;GhM_A05G0943	TC	T	0.451	GhM_A05G0943	ribosomal protein S2	6.57584	8.49627	√	√
A05:8255686	exonic;GhM_A05G0943	TC	T	0.451	GhM_A05G0944	RNA polymerase beta'' subunit	6.57584	8.49627	√
A05:8255686	exonic;GhM_A05G0943	TC	T	0.451	GhM_A05G0945	30S ribosomal protein S11	6.57584	8.49627	√	√
A05:8255686	exonic;GhM_A05G0943	TC	T	0.451	GhM_A05G0946	uncharacterized protein LOC105768949 isoform X1	6.57584	8.49627	√	√
A05:8255686	exonic;GhM_A05G0943	TC	T	0.451	GhM_A05G0947	histone H2B-like	6.57584	8.49627	√
A05:8255686	exonic;GhM_A05G0943	TC	T	0.451	GhM_A05G0948	hypothetical protein B456_009G090000	6.57584	8.49627	√
A05:8255686	exonic;GhM_A05G0943	TC	T	0.451	GhM_A05G0949	60S ribosomal protein L9	6.57584	8.49627	√	√
A05:8255686	exonic;GhM_A05G0943	TC	T	0.451	GhM_A05G0950	zinc finger protein ZAT5-like	6.57584	8.49627	√	√
A05:8255686	exonic;GhM_A05G0943	TC	T	0.451	GhM_A05G0951	Superoxide dismutase [Cu-Zn], chloroplastic	6.57584	8.49627	√	√
A05:8255686	exonic;GhM_A05G0943	TC	T	0.451	GhM_A05G0952	transcription factor FER-LIKE IRON DEFICIENCY-INDUCED TRANSCRIPTION FACTOR-like	6.57584	8.49627		√
A05:8255686	exonic;GhM_A05G0943	TC	T	0.451	GhM_A05G0953	hypothetical protein B456_002G213600	6.57584	8.49627	√	√
A05:8255686	exonic;GhM_A05G0943	TC	T	0.451	GhM_A05G0954	Asparagine synthetase [glutamine-hydrolyzing] 1	6.57584	8.49627	√	√
A05:8255686	exonic;GhM_A05G0943	TC	T	0.451	GhM_A05G0955	Asparagine synthetase [glutamine-hydrolyzing] -like protein	6.57584	8.49627	√	√
A05:8255686	exonic;GhM_A05G0943	TC	T	0.451	GhM_A05G0956	Chlorophyll a-b binding 6A, chloroplastic	6.57584	8.49627	√	√
A05:8255686	exonic;GhM_A05G0943	TC	T	0.451	GhM_A05G0957	hypothetical protein B456_009G090700	6.57584	8.49627	√
A05:8255686	exonic;GhM_A05G0943	TC	T	0.451	GhM_A05G0958	gibberellin 2-beta-dioxygenase 8	6.57584	8.49627	√
A05:8255686	exonic;GhM_A05G0943	TC	T	0.451	GhM_A05G0959	U-box domain-containing 43 -like protein	6.57584	8.49627	√	√
A05:8255686	exonic;GhM_A05G0943	TC	T	0.451	GhM_A05G0960	Ribonuclease H	6.57584	8.49627	√	√
A05:8255686	exonic;GhM_A05G0943	TC	T	0.451	GhM_A05G0961	zinc finger CCCH domain-containing protein 66 isoform X1	6.57584	8.49627	√	√
A05:8255686	exonic;GhM_A05G0943	TC	T	0.451	GhM_A05G0962	Chaperone ClpB	6.57584	8.49627	√	√
A05:8255686	exonic;GhM_A05G0943	TC	T	0.451	GhM_A05G0963	Phosphoinositide phospholipase C 2 -like protein	6.57584	8.49627	√
A05:8255686	exonic;GhM_A05G0943	TC	T	0.451	GhM_A05G0964	hypothetical protein B456_011G195600	6.57584	8.49627	√
A05:8255686	exonic;GhM_A05G0943	TC	T	0.451	GhM_A05G0965	Phosphoinositide phospholipase C 2 -like protein	6.57584	8.49627	√
A05:8255686	exonic;GhM_A05G0943	TC	T	0.451	GhM_A05G0966	phosphoinositide phospholipase C 5-like	6.57584	8.49627	√
A05:8255686	exonic;GhM_A05G0943	TC	T	0.451	GhM_A05G0967	hypothetical protein B456_009G091800	6.57584	8.49627	√
A05:8255686	exonic;GhM_A05G0943	TC	T	0.451	GhM_A05G0968	Phosphoinositide phospholipase C 4	6.57584	8.49627	√
A05:8255686	exonic;GhM_A05G0943	TC	T	0.451	GhM_A05G0969	uncharacterized protein LOC105768303 isoform X1	6.57584	8.49627	√
A05:8255686	exonic;GhM_A05G0943	TC	T	0.451	GhM_A05G0970	Protein ELF4-LIKE 1 -like protein	6.57584	8.49627	√
A05:8255686	exonic;GhM_A05G0943	TC	T	0.451	GhM_A05G0971	protein ELF4-LIKE 1 isoform X1	6.57584	8.49627	√
A05:8255686	exonic;GhM_A05G0943	TC	T	0.451	GhM_A05G0972	inositol 3-kinase-like isoform X1	6.57584	8.49627	√
A05:8255686	exonic;GhM_A05G0943	TC	T	0.451	GhM_A05G0973	PfkB-like carbohydrate kinase family protein	6.57584	8.49627	√
A05:8255686	exonic;GhM_A05G0943	TC	T	0.451	GhM_A05G0974	Vacuolar cation/proton exchanger 3 -like protein	6.57584	8.49627	√
A05:8255686	exonic;GhM_A05G0943	TC	T	0.451	GhM_A05G0975	RING finger protein	6.57584	8.49627	√
A05:8255686	exonic;GhM_A05G0943	TC	T	0.451	GhM_A05G0976	villin-1	6.57584	8.49627	√	√
A05:8255686	exonic;GhM_A05G0943	TC	T	0.451	GhM_A05G0977	hypothetical protein F383_08154	6.57584	8.49627	√
A05:8255686	exonic;GhM_A05G0943	TC	T	0.451	GhM_A05G0978	pentatricopeptide repeat-containing protein At2g29760, chloroplastic	6.57584	8.49627	√
A05:8255686	exonic;GhM_A05G0943	TC	T	0.451	GhM_A05G0979	hypothetical protein F383_08155	6.57584	8.49627	√
A05:8255686	exonic;GhM_A05G0943	TC	T	0.451	GhM_A05G0980	Gastrula zinc finger xFG20-1	6.57584	8.49627	√
A05:8255686	exonic;GhM_A05G0943	TC	T	0.451	GhM_A05G0981	cytochrome P450 86A1-like	6.57584	8.49627	√
A05:8255686	exonic;GhM_A05G0943	TC	T	0.451	GhM_A05G0982	hypothetical protein B456_003G049200	6.57584	8.49627
A05:8255686	exonic;GhM_A05G0943	TC	T	0.451	GhM_A05G0983	hypothetical protein CICLE_v10029657mg	6.57584	8.49627	√
A05:8255686	exonic;GhM_A05G0943	TC	T	0.451	GhM_A05G0984	josephin-like protein	6.57584	8.49627	√
A05:8255686	exonic;GhM_A05G0943	TC	T	0.451	GhM_A05G0985	ATP-dependent zinc metalloprotease FTSH 7, chloroplastic -like protein	6.57584	8.49627	√
A05:8255688	exonic;GhM_A05G0943	TCTCTCTCTCTCTCTCTCTCTCTCTCTCTC	T	0.432	GhM_A05G0903	transcription factor HBP-1b(c38)-like isoform X4	6.18765	7.95779	√	√
A05:8255688	exonic;GhM_A05G0943	TCTCTCTCTCTCTCTCTCTCTCTCTCTCTC	T	0.432	GhM_A05G0904	Poly [ADP-ribose] polymerase 3	6.18765	7.95779	√	√
A05:8255688	exonic;GhM_A05G0943	TCTCTCTCTCTCTCTCTCTCTCTCTCTCTC	T	0.432	GhM_A05G0905	uncharacterized protein LOC105767458	6.18765	7.95779
A05:8255688	exonic;GhM_A05G0943	TCTCTCTCTCTCTCTCTCTCTCTCTCTCTC	T	0.432	GhM_A05G0906	Zinc finger A20 and AN1 domain-containing stress-associated 3 -like protein	6.18765	7.95779	√	√
A05:8255688	exonic;GhM_A05G0943	TCTCTCTCTCTCTCTCTCTCTCTCTCTCTC	T	0.432	GhM_A05G0907	sucA	6.18765	7.95779	√	√
A05:8255688	exonic;GhM_A05G0943	TCTCTCTCTCTCTCTCTCTCTCTCTCTCTC	T	0.432	GhM_A05G0908	protein SUPPRESSOR OF K(+) TRANSPORT GROWTH DEFECT 1	6.18765	7.95779	√	√
A05:8255688	exonic;GhM_A05G0943	TCTCTCTCTCTCTCTCTCTCTCTCTCTCTC	T	0.432	GhM_A05G0909	protein HIRA isoform X1	6.18765	7.95779	√	√
A05:8255688	exonic;GhM_A05G0943	TCTCTCTCTCTCTCTCTCTCTCTCTCTCTC	T	0.432	GhM_A05G0910	cytochrome P450 94C1-like	6.18765	7.95779	√	√
A05:8255688	exonic;GhM_A05G0943	TCTCTCTCTCTCTCTCTCTCTCTCTCTCTC	T	0.432	GhM_A05G0911	histidine-containing phosphotransfer protein 1-like	6.18765	7.95779	√
A05:8255688	exonic;GhM_A05G0943	TCTCTCTCTCTCTCTCTCTCTCTCTCTCTC	T	0.432	GhM_A05G0912	hypothetical protein F383_07945	6.18765	7.95779	√
A05:8255688	exonic;GhM_A05G0943	TCTCTCTCTCTCTCTCTCTCTCTCTCTCTC	T	0.432	GhM_A05G0913	DNA polymerase epsilon catalytic subunit A-like isoform X1	6.18765	7.95779	√	√
A05:8255688	exonic;GhM_A05G0943	TCTCTCTCTCTCTCTCTCTCTCTCTCTCTC	T	0.432	GhM_A05G0914	60S acidic ribosomal P2	6.18765	7.95779	√
A05:8255688	exonic;GhM_A05G0943	TCTCTCTCTCTCTCTCTCTCTCTCTCTCTC	T	0.432	GhM_A05G0915	Serine/threonine-protein kinase KIPK	6.18765	7.95779	√	√
A05:8255688	exonic;GhM_A05G0943	TCTCTCTCTCTCTCTCTCTCTCTCTCTCTC	T	0.432	GhM_A05G0916	low molecular weight phosphotyrosine protein phosphatase	6.18765	7.95779	√
A05:8255688	exonic;GhM_A05G0943	TCTCTCTCTCTCTCTCTCTCTCTCTCTCTC	T	0.432	GhM_A05G0917	Glyoxylate reductase	6.18765	7.95779	√
A05:8255688	exonic;GhM_A05G0943	TCTCTCTCTCTCTCTCTCTCTCTCTCTCTC	T	0.432	GhM_A05G0918	uncharacterized protein LOC105764991	6.18765	7.95779		√
A05:8255688	exonic;GhM_A05G0943	TCTCTCTCTCTCTCTCTCTCTCTCTCTCTC	T	0.432	GhM_A05G0919	uncharacterized protein LOC105767527	6.18765	7.95779	√	√
A05:8255688	exonic;GhM_A05G0943	TCTCTCTCTCTCTCTCTCTCTCTCTCTCTC	T	0.432	GhM_A05G0920	ethylene-responsive transcription factor ERF024-like	6.18765	7.95779	√	√
A05:8255688	exonic;GhM_A05G0943	TCTCTCTCTCTCTCTCTCTCTCTCTCTCTC	T	0.432	GhM_A05G0921	protein ralf-like 28	6.18765	7.95779		√
A05:8255688	exonic;GhM_A05G0943	TCTCTCTCTCTCTCTCTCTCTCTCTCTCTC	T	0.432	GhM_A05G0922	hypothetical protein B456_009G087800	6.18765	7.95779
A05:8255688	exonic;GhM_A05G0943	TCTCTCTCTCTCTCTCTCTCTCTCTCTCTC	T	0.432	GhM_A05G0923	hypothetical protein F383_09518	6.18765	7.95779	√	√
A05:8255688	exonic;GhM_A05G0943	TCTCTCTCTCTCTCTCTCTCTCTCTCTCTC	T	0.432	GhM_A05G0924	uncharacterized protein LOC105771395	6.18765	7.95779	√
A05:8255688	exonic;GhM_A05G0943	TCTCTCTCTCTCTCTCTCTCTCTCTCTCTC	T	0.432	GhM_A05G0925	Alpha-1B-glycoprotein	6.18765	7.95779	√	√
A05:8255688	exonic;GhM_A05G0943	TCTCTCTCTCTCTCTCTCTCTCTCTCTCTC	T	0.432	GhM_A05G0926	hypothetical protein B456_009G088300	6.18765	7.95779	√
A05:8255688	exonic;GhM_A05G0943	TCTCTCTCTCTCTCTCTCTCTCTCTCTCTC	T	0.432	GhM_A05G0927	uncharacterized protein LOC105770286 isoform X2	6.18765	7.95779	√
A05:8255688	exonic;GhM_A05G0943	TCTCTCTCTCTCTCTCTCTCTCTCTCTCTC	T	0.432	GhM_A05G0928	Bifunctional polymyxin resistance ArnA	6.18765	7.95779	√
A05:8255688	exonic;GhM_A05G0943	TCTCTCTCTCTCTCTCTCTCTCTCTCTCTC	T	0.432	GhM_A05G0929	histone deacetylase HDT1 isoform X2	6.18765	7.95779	√	√
A05:8255688	exonic;GhM_A05G0943	TCTCTCTCTCTCTCTCTCTCTCTCTCTCTC	T	0.432	GhM_A05G0930	Unknown	6.18765	7.95779
A05:8255688	exonic;GhM_A05G0943	TCTCTCTCTCTCTCTCTCTCTCTCTCTCTC	T	0.432	GhM_A05G0931	SRSF protein kinase 1	6.18765	7.95779	√
A05:8255688	exonic;GhM_A05G0943	TCTCTCTCTCTCTCTCTCTCTCTCTCTCTC	T	0.432	GhM_A05G0932	lysosomal Pro-X carboxypeptidase-like isoform X1	6.18765	7.95779	√
A05:8255688	exonic;GhM_A05G0943	TCTCTCTCTCTCTCTCTCTCTCTCTCTCTC	T	0.432	GhM_A05G0933	lysosomal Pro-X carboxypeptidase-like isoform X1	6.18765	7.95779	√
A05:8255688	exonic;GhM_A05G0943	TCTCTCTCTCTCTCTCTCTCTCTCTCTCTC	T	0.432	GhM_A05G0934	Coiled-coil domain-containing protein	6.18765	7.95779	√
A05:8255688	exonic;GhM_A05G0943	TCTCTCTCTCTCTCTCTCTCTCTCTCTCTC	T	0.432	GhM_A05G0935	hypothetical protein B456_009G089100	6.18765	7.95779	√
A05:8255688	exonic;GhM_A05G0943	TCTCTCTCTCTCTCTCTCTCTCTCTCTCTC	T	0.432	GhM_A05G0936	Protein neuralized	6.18765	7.95779	√	√
A05:8255688	exonic;GhM_A05G0943	TCTCTCTCTCTCTCTCTCTCTCTCTCTCTC	T	0.432	GhM_A05G0937	RING-H2 finger protein ATL57 isoform X2	6.18765	7.95779
A05:8255688	exonic;GhM_A05G0943	TCTCTCTCTCTCTCTCTCTCTCTCTCTCTC	T	0.432	GhM_A05G0938	uncharacterized protein At1g08160-like	6.18765	7.95779	√	√
A05:8255688	exonic;GhM_A05G0943	TCTCTCTCTCTCTCTCTCTCTCTCTCTCTC	T	0.432	GhM_A05G0939	cyclin-dependent kinases regulatory subunit 1	6.18765	7.95779	√	√
A05:8255688	exonic;GhM_A05G0943	TCTCTCTCTCTCTCTCTCTCTCTCTCTCTC	T	0.432	GhM_A05G0940	uncharacterized protein LOC105768951	6.18765	7.95779	√	√
A05:8255688	exonic;GhM_A05G0943	TCTCTCTCTCTCTCTCTCTCTCTCTCTCTC	T	0.432	GhM_A05G0941	hypothetical protein B456_002G055100	6.18765	7.95779
A05:8255688	exonic;GhM_A05G0943	TCTCTCTCTCTCTCTCTCTCTCTCTCTCTC	T	0.432	GhM_A05G0942	ATP synthase A chain	6.18765	7.95779	√	√
A05:8255688	exonic;GhM_A05G0943	TCTCTCTCTCTCTCTCTCTCTCTCTCTCTC	T	0.432	GhM_A05G0943	ribosomal protein S2	6.18765	7.95779	√	√
A05:8255688	exonic;GhM_A05G0943	TCTCTCTCTCTCTCTCTCTCTCTCTCTCTC	T	0.432	GhM_A05G0944	RNA polymerase beta'' subunit	6.18765	7.95779	√
A05:8255688	exonic;GhM_A05G0943	TCTCTCTCTCTCTCTCTCTCTCTCTCTCTC	T	0.432	GhM_A05G0945	30S ribosomal protein S11	6.18765	7.95779	√	√
A05:8255688	exonic;GhM_A05G0943	TCTCTCTCTCTCTCTCTCTCTCTCTCTCTC	T	0.432	GhM_A05G0946	uncharacterized protein LOC105768949 isoform X1	6.18765	7.95779	√	√
A05:8255688	exonic;GhM_A05G0943	TCTCTCTCTCTCTCTCTCTCTCTCTCTCTC	T	0.432	GhM_A05G0947	histone H2B-like	6.18765	7.95779	√
A05:8255688	exonic;GhM_A05G0943	TCTCTCTCTCTCTCTCTCTCTCTCTCTCTC	T	0.432	GhM_A05G0948	hypothetical protein B456_009G090000	6.18765	7.95779	√
A05:8255688	exonic;GhM_A05G0943	TCTCTCTCTCTCTCTCTCTCTCTCTCTCTC	T	0.432	GhM_A05G0949	60S ribosomal protein L9	6.18765	7.95779	√	√
A05:8255688	exonic;GhM_A05G0943	TCTCTCTCTCTCTCTCTCTCTCTCTCTCTC	T	0.432	GhM_A05G0950	zinc finger protein ZAT5-like	6.18765	7.95779	√	√
A05:8255688	exonic;GhM_A05G0943	TCTCTCTCTCTCTCTCTCTCTCTCTCTCTC	T	0.432	GhM_A05G0951	Superoxide dismutase [Cu-Zn], chloroplastic	6.18765	7.95779	√	√
A05:8255688	exonic;GhM_A05G0943	TCTCTCTCTCTCTCTCTCTCTCTCTCTCTC	T	0.432	GhM_A05G0952	transcription factor FER-LIKE IRON DEFICIENCY-INDUCED TRANSCRIPTION FACTOR-like	6.18765	7.95779		√
A05:8255688	exonic;GhM_A05G0943	TCTCTCTCTCTCTCTCTCTCTCTCTCTCTC	T	0.432	GhM_A05G0953	hypothetical protein B456_002G213600	6.18765	7.95779	√	√
A05:8255688	exonic;GhM_A05G0943	TCTCTCTCTCTCTCTCTCTCTCTCTCTCTC	T	0.432	GhM_A05G0954	Asparagine synthetase [glutamine-hydrolyzing] 1	6.18765	7.95779	√	√
A05:8255688	exonic;GhM_A05G0943	TCTCTCTCTCTCTCTCTCTCTCTCTCTCTC	T	0.432	GhM_A05G0955	Asparagine synthetase [glutamine-hydrolyzing] -like protein	6.18765	7.95779	√	√
A05:8255688	exonic;GhM_A05G0943	TCTCTCTCTCTCTCTCTCTCTCTCTCTCTC	T	0.432	GhM_A05G0956	Chlorophyll a-b binding 6A, chloroplastic	6.18765	7.95779	√	√
A05:8255688	exonic;GhM_A05G0943	TCTCTCTCTCTCTCTCTCTCTCTCTCTCTC	T	0.432	GhM_A05G0957	hypothetical protein B456_009G090700	6.18765	7.95779	√
A05:8255688	exonic;GhM_A05G0943	TCTCTCTCTCTCTCTCTCTCTCTCTCTCTC	T	0.432	GhM_A05G0958	gibberellin 2-beta-dioxygenase 8	6.18765	7.95779	√
A05:8255688	exonic;GhM_A05G0943	TCTCTCTCTCTCTCTCTCTCTCTCTCTCTC	T	0.432	GhM_A05G0959	U-box domain-containing 43 -like protein	6.18765	7.95779	√	√
A05:8255688	exonic;GhM_A05G0943	TCTCTCTCTCTCTCTCTCTCTCTCTCTCTC	T	0.432	GhM_A05G0960	Ribonuclease H	6.18765	7.95779	√	√
A05:8255688	exonic;GhM_A05G0943	TCTCTCTCTCTCTCTCTCTCTCTCTCTCTC	T	0.432	GhM_A05G0961	zinc finger CCCH domain-containing protein 66 isoform X1	6.18765	7.95779	√	√
A05:8255688	exonic;GhM_A05G0943	TCTCTCTCTCTCTCTCTCTCTCTCTCTCTC	T	0.432	GhM_A05G0962	Chaperone ClpB	6.18765	7.95779	√	√
A05:8255688	exonic;GhM_A05G0943	TCTCTCTCTCTCTCTCTCTCTCTCTCTCTC	T	0.432	GhM_A05G0963	Phosphoinositide phospholipase C 2 -like protein	6.18765	7.95779	√
A05:8255688	exonic;GhM_A05G0943	TCTCTCTCTCTCTCTCTCTCTCTCTCTCTC	T	0.432	GhM_A05G0964	hypothetical protein B456_011G195600	6.18765	7.95779	√
A05:8255688	exonic;GhM_A05G0943	TCTCTCTCTCTCTCTCTCTCTCTCTCTCTC	T	0.432	GhM_A05G0965	Phosphoinositide phospholipase C 2 -like protein	6.18765	7.95779	√
[truncated: 81 more rows]

## Sheet: 4 BW
Supplementary Data File 3 List of the significantly associated structural variations and genes for boll weight (BW)
[truncated: 550 more rows]

## Sheet: 5 LP
Supplementary Data File 3 List of the significantly associated structural variations and genes for lint percentage (LP)
[truncated: 771 more rows]

[truncated: 2 more sheets: 6 SI, 7 VW]
